# Supplementary material for: 2-Bromo-2-methyl-1-[4-(methyl­sulfan­yl)phen­yl]propan-1-one
Source: Acta Crystallogr Sect E Struct Rep Online. 2012 May 16;68(Pt 6):o1759. doi: 10.1107/S1600536812021472 (PMC3379344; doi:10.1107/S1600536812021472)
Supplement: Supplementary file 2 [file e-68-o1759-Isup2.hkl]

# 
# h,k,l, Fc-squared, Fo-squared, sigma(Fo-squared) and status flag 
# 
data_I
_shelx_title ' bo1680 in P2(1)/n' 
_shelx_refln_list_code          4 
_shelx_F_calc_maximum      195.21 
_exptl_crystal_F_000       552.00 
_reflns_d_resolution_high  0.6898 
 
loop_ 
 _symmetry_equiv_pos_as_xyz 
 'x, y, z' 
 '-x+1/2, y+1/2, -z+1/2' 
 '-x, -y, -z' 
 'x-1/2, -y-1/2, z-1/2' 
 
_cell_length_a    11.0612 
_cell_length_b     7.1195 
_cell_length_c    14.7210 
_cell_angle_alpha  90.000 
_cell_angle_beta   97.638 
_cell_angle_gamma  90.000 
 
_shelx_F_squared_multiplier     1.000 
 
loop_ 
 _refln_index_h 
 _refln_index_k 
 _refln_index_l 
 _refln_F_squared_calc 
 _refln_F_squared_meas 
 _refln_F_squared_sigma 
 _refln_observed_status 
   4   0   0     2975.93     2887.41     31.10 o 
   6   0   0    10133.95    10670.11    137.06 o 
   8   0   0      679.80      722.24     42.43 o 
  10   0   0     1112.30     1009.94     27.89 o 
  12   0   0      187.11      165.12     31.72 o 
  14   0   0      128.86      124.75     29.75 o 
   1   1   0     2906.17     2960.86     33.87 o 
   2   1   0     5643.56     5665.73     49.55 o 
   3   1   0      700.85      696.40     15.33 o 
   4   1   0     5753.49     5698.66     39.47 o 
   5   1   0     8323.41     9182.57     80.67 o 
   6   1   0      158.05      155.20      5.00 o 
   7   1   0     1228.76     1318.19     19.73 o 
   8   1   0     1242.10     1153.07     24.91 o 
   9   1   0      116.07      132.24      7.75 o 
  10   1   0     1447.05     1420.25     70.64 o 
  11   1   0      966.81     1011.00     33.09 o 
  12   1   0      142.15      134.00     21.90 o 
  13   1   0        0.96       12.61     16.68 o 
  14   1   0      102.80      103.68     23.56 o 
  15   1   0      512.97      514.42     34.60 o 
   0   2   0    22198.82    24924.38    169.53 o 
   1   2   0     5312.99     5355.16     38.13 o 
   2   2   0     1696.79     1647.59     11.23 o 
   3   2   0      108.51      102.93      3.43 o 
   4   2   0      329.05      338.74      6.75 o 
   5   2   0     1468.52     1386.15     14.46 o 
   6   2   0     1936.82     1780.79     29.98 o 
   7   2   0     1139.12     1088.58     27.55 o 
   8   2   0     3356.60     3469.02     62.44 o 
   9   2   0       19.73       33.34      8.55 o 
  10   2   0      409.31      351.76     16.82 o 
  11   2   0      204.85      229.67     20.94 o 
  12   2   0     1567.51     1638.86     45.09 o 
  13   2   0      204.49      207.85     22.25 o 
  14   2   0      572.82      583.52     43.03 o 
  15   2   0       52.35       33.14     17.06 o 
   1   3   0      403.51      297.80      6.59 o 
   2   3   0      917.66      880.09     10.35 o 
   3   3   0     9025.19     9123.92     93.53 o 
   4   3   0      692.89      673.77     11.30 o 
   5   3   0       20.38       20.20      2.42 o 
   6   3   0        6.57        5.64      2.71 o 
   7   3   0     1980.94     1977.03     40.10 o 
   8   3   0      365.40      377.90     18.80 o 
   9   3   0     1979.68     1984.79     50.78 o 
  10   3   0      173.22      190.95     17.77 o 
  11   3   0       83.52       73.50     15.45 o 
  12   3   0        3.35        8.07     10.00 o 
  13   3   0        0.12        9.22      9.04 o 
  14   3   0        3.73       27.97     16.56 o 
  15   3   0        8.72        0.36     14.03 o 
   0   4   0    19329.83    21909.88   1006.03 o 
   1   4   0     2008.09     1892.61     20.32 o 
   2   4   0      178.04      170.15      5.01 o 
   3   4   0       89.14       88.50      4.65 o 
   4   4   0      205.91      197.02      8.62 o 
   5   4   0     1556.70     1446.14     30.53 o 
   6   4   0      740.03      742.44     13.25 o 
   7   4   0     2564.28     2612.83     42.91 o 
   8   4   0       52.82       51.43      9.22 o 
   9   4   0      381.82      383.38     18.55 o 
  10   4   0      354.05      304.96     21.41 o 
  11   4   0      192.98      203.30     18.50 o 
  12   4   0       97.30       91.07     16.27 o 
  13   4   0      378.39      402.64     33.88 o 
  14   4   0       16.85       66.53     33.05 o 
   1   5   0     2130.78     2267.01     81.28 o 
   2   5   0      284.40      266.20     11.57 o 
   3   5   0     3098.58     2891.07     96.72 o 
   4   5   0       98.64       82.04      9.80 o 
   5   5   0     4040.69     4073.38     65.15 o 
   6   5   0        0.18        5.05      3.41 o 
   7   5   0       65.81       61.97      9.18 o 
   8   5   0       91.62       91.81     11.70 o 
   9   5   0     1060.98     1105.60     30.85 o 
  10   5   0        6.24       15.64     10.75 o 
  11   5   0     1188.43     1223.46     55.74 o 
  12   5   0        2.95       11.72      9.82 o 
  13   5   0        0.24        6.75      7.32 o 
   0   6   0     8800.37     9232.95    195.77 o 
   1   6   0     2215.22     2384.59     68.60 o 
   2   6   0      212.22      244.34     17.66 o 
   3   6   0        2.19        2.01      3.71 o 
   4   6   0      270.65      249.50     21.90 o 
   5   6   0      998.38      936.72     40.63 o 
   6   6   0     1121.60     1088.30     62.89 o 
   7   6   0      459.99      500.77     40.91 o 
   8   6   0       77.27       68.38     24.55 o 
   9   6   0        4.23       10.68     11.67 o 
  10   6   0      111.81       96.11     25.94 o 
  11   6   0      102.32       84.87     21.10 o 
  12   6   0        6.48       10.78     10.27 o 
   1   7   0       25.98       36.74     11.91 o 
   2   7   0      355.19      384.32     28.41 o 
   3   7   0      933.63      987.94     38.46 o 
   4   7   0      729.40      749.73     41.83 o 
   5   7   0        7.96       16.05     11.66 o 
   6   7   0       57.65       69.09     26.44 o 
   7   7   0      203.45      201.59     30.56 o 
   8   7   0       78.97       96.92     30.38 o 
   9   7   0      176.09      213.73     35.49 o 
  10   7   0      353.14      364.60     51.13 o 
   0   8   0       39.06       33.56     18.68 o 
   1   8   0       28.41       18.37     16.18 o 
   2   8   0      440.98      469.47     31.33 o 
   3   8   0       39.58       44.81     15.64 o 
   4   8   0       30.02       24.38     11.79 o 
   5   8   0       13.57       40.37     31.23 o 
   6   8   0      221.00      266.34     39.30 o 
   7   8   0       28.29       19.40     20.97 o 
   8   8   0      227.20      308.59     48.93 o 
   9   8   0       33.37       34.68     21.78 o 
  10   8   0       14.25       11.02     13.08 o 
   1   9   0       48.35       25.82     11.51 o 
   2   9   0      430.25      538.19     45.08 o 
   3   9   0        3.07        8.25     11.33 o 
   4   9   0      228.59      264.77     39.83 o 
   5   9   0       84.95      110.68     32.17 o 
   6   9   0        1.60       18.01     20.16 o 
   7   9   0        7.60        3.18     19.00 o 
   0  10   0     1273.69     1068.49     56.28 o 
   1  10   0        1.72        3.72     10.59 o 
   2  10   0       37.30       27.92     19.00 o 
   3  10   0       32.01       31.50     24.02 o 
 -15   0   1      232.83      269.83     50.10 o 
 -13   0   1      816.05      908.26     65.55 o 
 -11   0   1     1093.83     1072.30     69.72 o 
  -9   0   1     3070.89     3104.83     58.01 o 
  -7   0   1       23.14       22.23      6.50 o 
  -5   0   1     4127.03     4048.77     92.30 o 
  -3   0   1     6930.63     6697.73    102.90 o 
   5   0   1     6003.69     6346.90     98.20 o 
   7   0   1      861.76      798.13     85.94 o 
   9   0   1     4110.28     4062.12    264.10 o 
  11   0   1       90.13      107.49     29.04 o 
  13   0   1      911.58      922.06     67.62 o 
  15   0   1      166.01      154.32     36.52 o 
 -15   1   1      114.00      118.25     22.60 o 
 -14   1   1      269.51      255.68     24.95 o 
 -13   1   1      631.07      688.34     44.27 o 
 -12   1   1      815.88      780.30     31.64 o 
 -11   1   1      292.12      304.55     22.00 o 
 -10   1   1      149.00      135.96      8.77 o 
  -9   1   1      673.49      658.73     19.27 o 
  -8   1   1     3247.26     3144.03     79.64 o 
  -7   1   1     4089.70     4037.54     46.20 o 
  -6   1   1      345.55      297.65      8.90 o 
  -5   1   1     2121.43     2074.12     38.08 o 
  -4   1   1       60.27       62.50      4.09 o 
  -3   1   1     1020.94     1008.11      7.87 o 
  -2   1   1     4837.71     4867.45     24.59 o 
  -1   1   1     6540.67     6503.61     51.45 o 
   0   1   1      932.28      901.73     15.76 o 
   1   1   1     3295.90     3271.78     20.10 o 
   2   1   1       55.63       56.06      3.57 o 
   3   1   1      109.88       96.41      4.41 o 
   4   1   1       48.93       61.38      4.21 o 
   5   1   1     3506.97     3326.18     44.34 o 
   6   1   1      317.46      312.47      8.31 o 
   7   1   1     2482.07     2458.37     52.96 o 
   8   1   1      328.74      343.02      6.54 o 
   9   1   1       33.94       32.57      4.04 o 
  10   1   1      106.05      133.41     15.15 o 
  11   1   1      475.18      467.70     23.19 o 
  12   1   1       47.32       60.95     16.89 o 
  13   1   1      472.76      492.98     37.23 o 
  14   1   1       78.15       47.21     24.84 o 
  15   1   1       28.96       42.71     20.05 o 
 -15   2   1       50.38       58.07     29.13 o 
 -14   2   1        2.68        9.23     15.33 o 
 -13   2   1      216.21      241.22     25.48 o 
 -12   2   1      213.06      209.10     23.25 o 
 -11   2   1     1255.44     1314.01     39.99 o 
 -10   2   1      669.00      671.50     29.45 o 
  -9   2   1      831.75      837.90     24.85 o 
  -8   2   1      501.13      454.69     24.69 o 
  -7   2   1       45.67       44.05      3.32 o 
  -6   2   1       25.17       18.77      2.65 o 
  -5   2   1     7043.23     7146.77     58.74 o 
  -4   2   1     1785.32     1688.77     19.02 o 
  -3   2   1    12617.56    13293.76     80.04 o 
  -2   2   1     1703.65     1676.90     13.74 o 
  -1   2   1       36.54       41.88      2.16 o 
   0   2   1        2.91        5.60      0.97 o 
   1   2   1     7406.21     7539.50     64.24 o 
   2   2   1     5429.18     5443.98     39.01 o 
   3   2   1      958.35      876.18     11.52 o 
   4   2   1     3380.63     3306.16     40.90 o 
   5   2   1       78.92       69.46      7.20 o 
   6   2   1        0.05        0.47      6.61 o 
   7   2   1      690.86      704.89     19.17 o 
   8   2   1     1191.20     1228.81     29.74 o 
   9   2   1     1075.10     1108.81     26.26 o 
  10   2   1      506.91      508.48     24.87 o 
  11   2   1     1256.70     1196.30     39.14 o 
  12   2   1        7.04        9.82     11.60 o 
  13   2   1      237.70      245.56     26.86 o 
  14   2   1      107.73       85.40     21.78 o 
  15   2   1      312.46      365.46     32.69 o 
 -15   3   1        8.91       24.10     16.90 o 
 -14   3   1      113.36       95.56     29.82 o 
 -13   3   1        7.40        9.62      6.57 o 
 -12   3   1       21.74       23.86     10.39 o 
 -11   3   1        2.50       11.16      6.10 o 
 -10   3   1      302.70      298.01     20.94 o 
  -9   3   1        2.22       10.07      6.68 o 
  -8   3   1      124.03      115.70     11.33 o 
  -7   3   1      226.07      224.16     11.39 o 
  -6   3   1     3141.21     3115.64     50.72 o 
  -5   3   1      450.99      431.90     12.88 o 
  -4   3   1      645.27      595.49     13.13 o 
  -3   3   1        1.90        5.13      2.50 o 
  -2   3   1     1928.09     1855.47     16.77 o 
  -1   3   1     2137.10     2134.12     17.44 o 
   0   3   1    12717.81    13156.74     75.22 o 
   1   3   1     2512.72     2448.12     16.82 o 
   2   3   1     1540.54     1480.10     12.89 o 
   3   3   1        0.33        5.77      1.95 o 
   4   3   1     4165.07     4296.82     49.68 o 
   5   3   1     1483.99     1425.86     17.01 o 
   6   3   1     5513.04     5584.26    206.38 o 
   7   3   1      504.02      506.33     32.43 o 
   8   3   1      605.69      584.84     29.25 o 
   9   3   1       10.82       19.79      9.81 o 
  10   3   1      652.00      668.65     24.95 o 
  11   3   1      241.25      242.88     24.51 o 
  12   3   1      727.21      743.38     40.96 o 
  13   3   1       26.33       31.53      9.59 o 
  14   3   1       94.49       95.44     19.38 o 
  15   3   1        1.15        8.72     16.41 o 
 -14   4   1      165.03      143.92     20.68 o 
 -13   4   1      266.58      276.09     26.96 o 
 -12   4   1       73.78       68.62     13.04 o 
 -11   4   1        2.05       13.32      8.94 o 
 -10   4   1     1031.20     1076.12     37.11 o 
  -9   4   1       69.20       81.51     12.87 o 
  -8   4   1      261.42      279.24     25.44 o 
  -7   4   1        1.82        7.38      4.01 o 
  -6   4   1     1706.53     1660.01     32.34 o 
  -5   4   1       71.92       71.38      4.57 o 
  -4   4   1     5401.30     5469.91    104.90 o 
  -3   4   1       18.27       18.65      2.59 o 
  -2   4   1     1988.99     1877.40     24.40 o 
  -1   4   1      921.91      897.66     12.58 o 
   0   4   1     1018.77      992.42     22.12 o 
   1   4   1        1.11        2.40      1.22 o 
   2   4   1     2312.93     2266.28     39.56 o 
   3   4   1     2078.99     1988.55     46.25 o 
   4   4   1     1493.47     1421.13     30.28 o 
   5   4   1      220.91      205.50      8.00 o 
   6   4   1        1.49        2.67      1.70 o 
   7   4   1      106.40      102.62     10.78 o 
   8   4   1      495.42      471.91     18.06 o 
   9   4   1      239.65      240.17     16.83 o 
  10   4   1      792.11      802.46     28.41 o 
  11   4   1      101.68       99.83     21.81 o 
  12   4   1      233.08      238.19     24.31 o 
  13   4   1      348.91      321.40     37.74 o 
  14   4   1       32.86       12.19     15.67 o 
 -13   5   1       17.47       12.33     10.12 o 
 -12   5   1      758.95      722.49     36.36 o 
 -11   5   1       45.37       29.31      9.17 o 
 -10   5   1       21.53       27.62     10.40 o 
  -9   5   1       66.27       66.08     11.42 o 
  -8   5   1     4081.40     4158.64     74.94 o 
  -7   5   1        6.69        8.29      4.12 o 
  -6   5   1     2251.44     2259.60     46.31 o 
  -5   5   1       78.44       77.23      6.90 o 
  -4   5   1        4.21        4.30      2.24 o 
  -3   5   1       43.42       38.82      2.51 o 
  -2   5   1     4072.32     4034.61     80.07 o 
  -1   5   1      634.09      606.14     18.30 o 
   0   5   1     2855.72     3042.77    101.80 o 
   1   5   1     1074.56     1071.16     33.42 o 
   2   5   1      216.27      206.61      5.91 o 
   3   5   1       11.82       16.36      3.71 o 
   4   5   1      359.65      346.08     11.13 o 
   5   5   1      534.22      502.97     15.34 o 
   6   5   1     1468.45     1517.14     27.95 o 
   7   5   1      154.32      156.74     11.46 o 
   8   5   1      502.28      519.32     18.77 o 
   9   5   1        2.70        8.46      8.78 o 
  10   5   1       11.75       16.05     10.01 o 
  11   5   1       83.55       60.37     12.72 o 
  12   5   1      471.00      505.00     34.75 o 
  13   5   1        1.60       14.14      8.21 o 
 -13   6   1      186.82      102.43     63.85 o 
 -12   6   1      151.44      152.38     34.82 o 
 -11   6   1       31.44       28.00     19.89 o 
 -10   6   1      253.81      221.40     92.04 o 
  -9   6   1      216.86      224.98     31.54 o 
  -8   6   1      255.83      250.57     35.62 o 
  -7   6   1        0.02       -0.55      8.50 o 
  -6   6   1       19.47       -2.82     15.73 o 
  -5   6   1       93.16       87.79      7.84 o 
  -4   6   1      635.86      650.29     16.83 o 
  -3   6   1      568.61      525.79     13.30 o 
  -2   6   1      884.59      913.00     30.12 o 
  -1   6   1      851.82      852.23     28.12 o 
   0   6   1       97.20       99.12     14.76 o 
   1   6   1       68.22       64.85     13.17 o 
   2   6   1     2019.60     2063.46     66.94 o 
   3   6   1     1933.33     2019.29     42.75 o 
   4   6   1     1353.35     1383.01     41.37 o 
   5   6   1      243.70      258.92     18.21 o 
   6   6   1       18.31       15.89      7.42 o 
   7   6   1      175.19      211.81     36.92 o 
   8   6   1     1022.10     1031.21     60.71 o 
   9   6   1      470.57      469.18     44.90 o 
  10   6   1      254.87      242.28     33.25 o 
  11   6   1        2.08        0.85     12.09 o 
 -11   7   1      160.10       73.04     46.02 o 
 -10   7   1       45.55       33.87     23.48 o 
  -9   7   1      430.71      373.03    108.57 o 
  -8   7   1       22.15       33.47     21.10 o 
  -7   7   1     1079.58     1154.97     82.81 o 
  -6   7   1      274.41      285.83     37.41 o 
  -5   7   1      248.36      240.63     22.34 o 
  -4   7   1       28.71       33.81     11.26 o 
  -3   7   1      333.31      327.10     41.38 o 
  -2   7   1      204.93      202.12     17.93 o 
  -1   7   1      429.63      449.97     22.78 o 
   0   7   1     1305.81     1421.41     90.36 o 
   1   7   1       47.92       57.40     14.57 o 
   2   7   1      190.90      192.43     15.87 o 
   3   7   1       25.80       14.44     10.99 o 
   4   7   1      665.28      730.59     49.60 o 
   5   7   1       87.83       86.34     13.79 o 
   6   7   1      816.84      844.00     55.11 o 
   7   7   1      226.63      249.94     34.73 o 
   8   7   1       95.60       60.80     22.76 o 
   9   7   1       14.90       17.83     31.28 o 
  10   7   1       95.39       86.57     25.41 o 
  11   7   1       24.81       20.03     17.61 o 
 -10   8   1       17.04       28.63     24.55 o 
  -9   8   1      116.51      118.70     41.81 o 
  -8   8   1        0.43       19.13     30.38 o 
  -7   8   1        0.02       13.40     21.51 o 
  -6   8   1      155.90      145.98     34.10 o 
  -5   8   1      690.50      774.37     61.66 o 
  -4   8   1      101.75      116.97     31.39 o 
  -3   8   1      731.58      837.27     44.86 o 
  -2   8   1        2.19        8.56     12.06 o 
  -1   8   1       45.73       50.03     15.25 o 
   0   8   1      343.48      327.67     22.51 o 
   1   8   1      800.22      791.37     34.75 o 
   2   8   1        1.79       13.08     11.46 o 
   3   8   1      438.01      435.22     46.06 o 
   4   8   1        3.30        9.99      8.78 o 
   5   8   1      158.44      138.77     30.16 o 
   6   8   1        8.15       20.07     30.83 o 
   7   8   1       25.46       34.82     22.00 o 
   8   8   1       60.23       89.08     33.83 o 
   9   8   1      153.18      159.43     33.29 o 
  -7   9   1       36.65       40.15     22.72 o 
  -6   9   1        2.23       34.28     30.69 o 
  -5   9   1       83.21      104.81     30.69 o 
  -4   9   1        0.05        7.35     16.76 o 
  -3   9   1        1.14       10.06     12.75 o 
  -2   9   1        7.32        3.68     11.63 o 
  -1   9   1      659.83      668.25     33.95 o 
   0   9   1       31.87       44.54     18.95 o 
   1   9   1      700.95      747.38     32.05 o 
   2   9   1       19.47       22.96     11.96 o 
   3   9   1        0.47        8.83     14.27 o 
   4   9   1       27.61       38.27     22.76 o 
   5   9   1      596.78      583.71     73.53 o 
   6   9   1       20.23       13.94     26.80 o 
   7   9   1      217.18      198.32     61.88 o 
  -3  10   1      235.03      220.59     64.93 o 
  -2  10   1        3.16        9.86     10.41 o 
  -1  10   1      130.31      106.02     29.66 o 
   0  10   1      189.59      183.10     23.21 o 
   1  10   1       43.65       42.42     14.88 o 
   2  10   1       11.85       19.45     27.06 o 
   3  10   1      322.72      362.41     99.03 o 
 -16   0   2      258.32      298.24     87.06 o 
 -14   0   2      741.44      777.73     56.50 o 
 -12   0   2       17.84       16.44     22.81 o 
 -10   0   2     1661.65     1639.80     58.70 o 
  -8   0   2      719.30      663.78     33.70 o 
  -6   0   2      956.86      809.78     33.18 o 
  -4   0   2       48.77       58.95      8.83 o 
  -2   0   2     6474.58     6610.47     77.74 o 
   0   0   2      255.09      271.14     11.38 o 
   2   0   2     4330.84     4642.69     53.64 o 
   4   0   2    19333.83    21382.79    160.47 o 
   6   0   2    13814.28    14644.81    206.34 o 
   8   0   2     1711.93     1639.65     58.09 o 
  10   0   2      501.78      570.44     58.14 o 
  12   0   2     2346.98     2480.66     82.00 o 
  14   0   2       31.71       62.82     33.02 o 
 -15   1   2       21.53       33.66     20.90 o 
 -14   1   2        1.96       11.09     17.95 o 
 -13   1   2      232.12      250.61     30.98 o 
 -12   1   2      431.05      432.68     21.94 o 
 -11   1   2        5.54       16.63      8.17 o 
 -10   1   2     1559.74     1628.45     24.87 o 
  -9   1   2     1791.70     1731.98     37.40 o 
  -8   1   2      495.81      488.10     13.75 o 
  -7   1   2      208.33      207.54     10.35 o 
  -6   1   2     1560.92     1600.04     22.02 o 
  -5   1   2     2956.86     3018.96     66.89 o 
  -4   1   2     6641.00     6653.72    101.42 o 
  -3   1   2     1140.69     1085.06      8.91 o 
  -2   1   2     2946.83     2816.40     20.09 o 
  -1   1   2    18199.60    19638.17    240.73 o 
   0   1   2     1387.84     1405.86     12.38 o 
   1   1   2     9392.67     9509.07     65.61 o 
   2   1   2     7046.10     7047.68     54.68 o 
   3   1   2       68.67       77.52      3.30 o 
   4   1   2     2201.24     2107.68     19.42 o 
   5   1   2     5587.46     6124.52     71.77 o 
   6   1   2      395.30      361.52     12.74 o 
   7   1   2        4.02        9.71      3.82 o 
   8   1   2     2118.42     2055.01     32.78 o 
   9   1   2      106.70       83.36      9.45 o 
  10   1   2      875.35      859.93     35.62 o 
  11   1   2      162.35      143.78     16.32 o 
  12   1   2        1.77       25.47     17.70 o 
  13   1   2      348.07      338.80     34.44 o 
  14   1   2      152.09      206.20     30.21 o 
  15   1   2       42.94       49.52     19.18 o 
 -15   2   2       71.32       80.26     25.03 o 
 -14   2   2      217.41      230.60     28.78 o 
 -13   2   2      178.46      193.77     28.26 o 
 -12   2   2      807.23      860.06     33.16 o 
 -11   2   2        2.89       12.40      8.97 o 
 -10   2   2       23.50       27.48     11.94 o 
  -9   2   2      631.12      618.85     18.99 o 
  -8   2   2     7011.69     7116.29     97.42 o 
  -7   2   2     1966.46     1795.11     58.40 o 
  -6   2   2     5787.12     5851.51     62.56 o 
  -5   2   2      707.17      675.50     11.82 o 
  -4   2   2      990.10     1028.53     13.11 o 
  -3   2   2      339.99      315.90     13.16 o 
  -2   2   2    16192.81    16966.22    101.39 o 
  -1   2   2     2179.23     2092.38     20.30 o 
   0   2   2    38107.67    39998.99    335.55 o 
   1   2   2      455.77      405.57     12.27 o 
   2   2   2     1072.80     1054.48     12.24 o 
   3   2   2      445.54      421.44     10.42 o 
   4   2   2      320.24      233.88      9.58 o 
   5   2   2     2646.98     2497.75     56.21 o 
   6   2   2     1040.82      999.72     42.32 o 
   7   2   2     1102.99     1074.81     27.71 o 
   8   2   2        4.11        3.57      8.80 o 
   9   2   2        0.17        5.30      9.15 o 
  10   2   2      626.02      551.83     24.64 o 
  11   2   2      395.99      409.74     35.59 o 
  12   2   2       91.84       97.29     17.04 o 
  13   2   2      181.05      187.94     24.17 o 
  14   2   2      588.40      601.45     75.39 o 
  15   2   2        0.18        4.91     14.89 o 
 -15   3   2       27.07       29.19     14.90 o 
 -14   3   2        5.99       19.60     13.83 o 
 -13   3   2      770.61      756.16     43.14 o 
 -12   3   2      109.16      116.82     16.88 o 
 -11   3   2     1872.48     1974.12     46.18 o 
 -10   3   2      183.41      183.86     17.16 o 
  -9   3   2       51.18       52.65     11.52 o 
  -8   3   2        7.98       11.34      3.57 o 
  -7   3   2      872.08      873.97     28.71 o 
  -6   3   2      268.52      262.60      7.55 o 
  -5   3   2     2384.45     2463.30     44.29 o 
  -4   3   2      796.74      757.79     12.56 o 
  -3   3   2     4851.01     5144.20     70.16 o 
  -2   3   2       74.85       66.36      2.85 o 
  -1   3   2     6832.85     7447.74    106.50 o 
   0   3   2       28.77       27.36      2.59 o 
   1   3   2     2129.26     2146.13     18.59 o 
   2   3   2     1632.06     1594.68     19.32 o 
   3   3   2     9886.82    10076.16    130.68 o 
   4   3   2     1383.52     1357.72     17.45 o 
   5   3   2     5461.40     5933.43     74.86 o 
   6   3   2        6.86        7.89      7.26 o 
   7   3   2     2131.47     2218.68     44.21 o 
   8   3   2      402.91      410.80     17.17 o 
   9   3   2     4299.80     4484.12     91.52 o 
  10   3   2      148.07      159.03     19.41 o 
  11   3   2       93.39       96.51     15.92 o 
  12   3   2       12.81       12.01      9.98 o 
  13   3   2      767.28      797.84     37.92 o 
  14   3   2       91.96       73.35     26.26 o 
 -14   4   2       33.24       29.61     11.42 o 
 -13   4   2      340.98      362.18     30.11 o 
 -12   4   2       48.92       40.98     10.18 o 
 -11   4   2      231.72      210.57     20.98 o 
 -10   4   2      226.43      221.57     18.11 o 
  -9   4   2      402.81      437.20     22.14 o 
  -8   4   2      438.70      458.46     20.43 o 
  -7   4   2     1885.85     1865.46     66.38 o 
  -6   4   2      361.72      365.33     10.40 o 
  -5   4   2      361.55      367.82     27.26 o 
  -4   4   2       16.55       15.65      3.88 o 
  -3   4   2     2504.06     2432.36     30.81 o 
  -2   4   2       37.87       34.06      3.17 o 
  -1   4   2     7639.52     7600.69     70.03 o 
   0   4   2     1707.89     1927.31     27.36 o 
   1   4   2     3175.46     3092.98     38.26 o 
   2   4   2      516.53      491.39     12.64 o 
   3   4   2      415.46      381.10     14.53 o 
   4   4   2      977.21      995.67     18.74 o 
   5   4   2     2313.31     2236.17     48.12 o 
   6   4   2      415.41      400.64     17.79 o 
   7   4   2      891.21      901.62     22.01 o 
   8   4   2      102.16       99.76     10.63 o 
   9   4   2       36.68       25.72     11.89 o 
  10   4   2        3.95       17.50     10.14 o 
  11   4   2      295.02      286.75     18.31 o 
  12   4   2      275.10      268.48     26.59 o 
  13   4   2      172.56      148.79     21.61 o 
  14   4   2      139.92      140.43     48.26 o 
 -14   5   2        1.25        7.06      8.94 o 
 -13   5   2       14.65       11.39      9.97 o 
 -12   5   2       47.92       72.02     19.60 o 
 -11   5   2      290.21      332.58     40.39 o 
 -10   5   2       17.36       18.47     15.18 o 
  -9   5   2     1322.69     1347.43     41.42 o 
  -8   5   2       94.60       96.28     12.69 o 
  -7   5   2        2.98        5.95      5.23 o 
  -6   5   2       21.02       18.06      4.46 o 
  -5   5   2     3756.97     3770.25     93.09 o 
  -4   5   2       51.67       42.69      4.58 o 
  -3   5   2     2983.58     2760.13    115.22 o 
  -2   5   2        2.81        5.35      3.73 o 
  -1   5   2     2073.31     2147.01     48.25 o 
   0   5   2       60.94       52.60     11.77 o 
   1   5   2     5082.63     5090.47     86.92 o 
   2   5   2      334.33      298.89      8.50 o 
   3   5   2     1894.23     1901.77     30.06 o 
   4   5   2      791.55      738.54     18.97 o 
   5   5   2      639.21      643.56     19.23 o 
   6   5   2       87.92       80.27      9.20 o 
   7   5   2      466.73      455.87     26.67 o 
   8   5   2       80.67       73.00     10.45 o 
   9   5   2      224.22      246.74     15.50 o 
  10   5   2       48.65       63.71     14.93 o 
  11   5   2      172.67      155.30     15.99 o 
  12   5   2        5.90       10.84      8.69 o 
  13   5   2        7.79       15.99      6.74 o 
 -13   6   2       89.30       61.13     21.81 o 
 -12   6   2        1.18       12.05     10.89 o 
 -11   6   2       34.02       21.69     17.34 o 
 -10   6   2      138.90      120.00     24.17 o 
  -9   6   2      293.93      322.17     31.72 o 
  -8   6   2       21.76       16.95     13.84 o 
  -7   6   2      673.87      640.35     46.31 o 
  -6   6   2        7.25       14.90     12.86 o 
  -5   6   2      194.64      170.82     12.21 o 
  -4   6   2        0.36        8.54      6.63 o 
  -3   6   2       54.02       54.68      7.59 o 
  -2   6   2      223.89      191.25      9.18 o 
  -1   6   2      572.56      594.56     28.36 o 
   0   6   2       29.31       41.32     10.26 o 
   1   6   2      190.49      199.89     16.74 o 
   2   6   2      521.67      541.71     21.13 o 
   3   6   2       70.26       63.09      6.60 o 
   4   6   2      701.93      652.86     21.34 o 
   5   6   2     1178.15     1183.32     36.81 o 
   6   6   2      625.41      628.94     17.55 o 
   7   6   2      460.16      520.49     44.45 o 
   8   6   2      120.46      112.94     17.96 o 
   9   6   2        1.52        7.81     10.39 o 
  10   6   2       11.98       19.23     11.55 o 
  11   6   2      330.91      320.98     32.30 o 
  12   6   2      324.54      260.72     39.72 o 
 -11   7   2      346.18      328.17     81.77 o 
 -10   7   2      257.09      212.17     51.48 o 
  -9   7   2       10.95       38.98     23.21 o 
  -8   7   2      306.10      240.22     92.62 o 
  -7   7   2      142.42      161.53     31.54 o 
  -6   7   2      310.63      293.58     35.08 o 
  -5   7   2      360.43      388.99     24.13 o 
  -4   7   2     1058.86     1076.43     40.87 o 
  -3   7   2      359.54      378.47     22.31 o 
  -2   7   2      409.99      415.26     25.79 o 
  -1   7   2      518.97      560.03     30.90 o 
   0   7   2      569.95      597.23     31.90 o 
   1   7   2      292.49      286.99     19.84 o 
   2   7   2      653.54      727.55     31.88 o 
   3   7   2      912.70      961.62     46.51 o 
   4   7   2       13.13       13.85      7.73 o 
   5   7   2      642.82      649.27     49.29 o 
   6   7   2      147.68      140.25     28.05 o 
   7   7   2      373.45      358.64     40.15 o 
   8   7   2      181.78      179.19     37.50 o 
   9   7   2      678.48      702.36     68.60 o 
  10   7   2       93.33       84.64     25.23 o 
  11   7   2        4.13       -1.75     17.97 o 
 -10   8   2        3.35       10.17     14.34 o 
  -9   8   2        2.27      -11.96     23.48 o 
  -8   8   2      986.77      839.07    208.40 o 
  -7   8   2       40.41       60.22     32.80 o 
  -6   8   2      784.28      873.67     77.70 o 
  -5   8   2        8.08       -5.74     18.82 o 
  -4   8   2        9.32       16.98     10.59 o 
  -3   8   2      136.04      146.25     20.42 o 
  -2   8   2      877.15      904.20     47.86 o 
  -1   8   2      223.23      242.56     20.76 o 
   0   8   2     2210.87     2350.84     57.00 o 
   1   8   2       53.64       42.36     13.54 o 
   2   8   2       40.47       52.70     14.74 o 
   3   8   2       62.65       58.28     11.53 o 
   4   8   2      211.23      263.83     33.11 o 
   5   8   2        6.08       38.00     32.98 o 
   6   8   2      529.80      502.48     43.06 o 
   7   8   2        0.29       -5.74     18.82 o 
   8   8   2       64.30       56.46     21.82 o 
   9   8   2        5.91       19.13     28.09 o 
  -7   9   2        7.51       13.44     16.31 o 
  -6   9   2       41.43       25.76     25.09 o 
  -5   9   2        0.05       16.71     21.19 o 
  -4   9   2      222.77      228.57     41.45 o 
  -3   9   2        0.99       11.33     11.12 o 
  -2   9   2       57.80       51.11     15.53 o 
  -1   9   2      241.32      199.80     22.36 o 
   0   9   2        4.84        1.95     12.62 o 
   1   9   2        3.68       16.29     12.45 o 
   2   9   2      447.87      432.25     39.63 o 
   3   9   2       23.77       10.17     18.91 o 
   4   9   2      577.99      604.46     62.60 o 
   5   9   2      230.30      178.07     36.56 o 
   6   9   2        5.50        2.20     17.88 o 
   7   9   2        1.27        9.19     22.45 o 
  -3  10   2       73.90       56.91     27.42 o 
  -2  10   2      199.27      160.74     43.90 o 
  -1  10   2      165.30      133.05     41.25 o 
   0  10   2        7.61        9.82     10.35 o 
   1  10   2       60.63       30.96     15.73 o 
   2  10   2       31.25       25.05     18.73 o 
   3  10   2       26.84       42.84     27.60 o 
 -15   0   3       72.21       93.11     30.65 o 
 -13   0   3      179.46      169.51     38.22 o 
 -11   0   3     3649.89     3687.43    183.13 o 
  -9   0   3      698.28      716.79     29.93 o 
  -7   0   3     4352.82     4631.93     94.72 o 
  -5   0   3    10189.79    10603.11    135.73 o 
  -3   0   3     2216.57     1997.62     25.19 o 
  -1   0   3     4367.16     4318.35     31.95 o 
   1   0   3     8972.88     8674.56    112.13 o 
   3   0   3     3672.01     3642.44     47.72 o 
   5   0   3      451.41      475.11     15.02 o 
   7   0   3     3950.25     4027.75    183.58 o 
   9   0   3     2774.89     2927.39    126.65 o 
  11   0   3      562.52      600.07     47.14 o 
  13   0   3      261.99      303.98     42.03 o 
  15   0   3      288.19      261.41     44.67 o 
 -15   1   3      148.51      142.76     25.89 o 
 -14   1   3       77.13       90.62     19.44 o 
 -13   1   3      282.49      323.06     30.11 o 
 -12   1   3       27.54        9.46     15.58 o 
 -11   1   3        0.22        8.34      6.26 o 
 -10   1   3      135.29      127.78      9.80 o 
  -9   1   3     1397.25     1412.26     24.72 o 
  -8   1   3      535.93      565.34     15.40 o 
  -7   1   3     3651.56     3786.17     47.29 o 
  -6   1   3     1109.59     1137.20     18.63 o 
  -5   1   3      497.71      466.18     11.62 o 
  -4   1   3      810.64      927.82     14.42 o 
  -3   1   3     3458.98     3412.33     36.28 o 
  -2   1   3      601.95      607.52     20.49 o 
  -1   1   3     9914.83     9831.71     74.41 o 
   0   1   3     6530.31     6877.91     54.87 o 
   1   1   3     2415.33     2306.84     20.22 o 
   2   1   3        3.47        7.99      4.12 o 
   3   1   3     1894.22     1790.10     22.22 o 
   4   1   3     5230.54     5523.68     45.57 o 
   5   1   3     4629.06     4534.36     38.89 o 
   6   1   3      517.43      518.55     13.34 o 
   7   1   3      656.91      616.06     21.88 o 
   8   1   3      508.14      483.63     20.38 o 
   9   1   3      299.40      254.03     24.73 o 
  10   1   3       85.95       87.36     10.84 o 
  11   1   3      743.86      741.72     50.40 o 
  12   1   3       26.31       26.29     18.00 o 
  13   1   3      190.67      202.44     26.75 o 
  14   1   3       63.89       69.95     25.15 o 
  15   1   3        0.13        7.58     15.74 o 
 -15   2   3        0.35        6.97     16.71 o 
 -14   2   3        5.85       12.08     14.17 o 
 -13   2   3      411.14      441.70     24.38 o 
 -12   2   3      357.46      361.92     25.30 o 
 -11   2   3      153.97      160.17     18.83 o 
 -10   2   3      369.72      392.49     22.95 o 
  -9   2   3     3909.57     4165.73     46.48 o 
  -8   2   3      126.56      129.88      8.17 o 
  -7   2   3       15.58       17.65      4.60 o 
  -6   2   3     1879.03     1814.82     32.80 o 
  -5   2   3     4412.00     4369.10     45.30 o 
  -4   2   3     2470.31     2439.07     30.54 o 
  -3   2   3     7960.58     8018.92    126.92 o 
  -2   2   3      873.00      865.24     12.99 o 
  -1   2   3      159.09      176.00      6.73 o 
   0   2   3      165.80      148.97      5.09 o 
   1   2   3    16687.17    17451.60    190.34 o 
   2   2   3     1569.25     1465.43     26.64 o 
   3   2   3     6849.14     6932.11     70.51 o 
   4   2   3      782.01      768.50     11.14 o 
   5   2   3      717.09      721.79     20.63 o 
   6   2   3      201.27      185.70     12.09 o 
   7   2   3     1595.79     1541.93     38.77 o 
   8   2   3     1243.66     1253.24     28.83 o 
   9   2   3     1084.21     1019.28     25.42 o 
  10   2   3      443.75      431.53     21.83 o 
  11   2   3       87.25       79.69     11.14 o 
  12   2   3        3.05       -5.32     17.14 o 
  13   2   3      224.38      218.64     22.63 o 
  14   2   3      169.83      155.68     45.32 o 
  15   2   3      148.75      174.67     39.90 o 
 -15   3   3      135.37       99.80     29.16 o 
 -14   3   3     1001.45     1024.15     51.51 o 
 -13   3   3      212.13      224.24     23.71 o 
 -12   3   3      267.05      309.86     27.85 o 
 -11   3   3        1.09        7.15      6.25 o 
 -10   3   3      376.95      405.28     24.72 o 
  -9   3   3      352.58      350.53     19.37 o 
  -8   3   3     7780.84     8260.61     87.54 o 
  -7   3   3      250.20      238.60     10.11 o 
  -6   3   3      471.89      465.65     27.38 o 
  -5   3   3       19.29       25.53      4.82 o 
  -4   3   3      434.49      403.70     18.18 o 
  -3   3   3      390.26      395.22     10.53 o 
  -2   3   3     7294.27     7486.02    128.61 o 
  -1   3   3      354.48      304.27      6.24 o 
   0   3   3     1081.50     1029.05     14.65 o 
   1   3   3       11.31        9.90      2.21 o 
   2   3   3       18.00       37.46      5.50 o 
   3   3   3      156.84      147.88      5.92 o 
   4   3   3      854.80      839.50     12.20 o 
   5   3   3      946.79      932.76     24.50 o 
   6   3   3     2845.71     2875.43     68.20 o 
   7   3   3      717.51      745.71     24.51 o 
   8   3   3      687.44      693.62     20.63 o 
   9   3   3        8.77        8.40     11.48 o 
  10   3   3      781.68      799.75     28.70 o 
  11   3   3      198.09      197.86     16.25 o 
  12   3   3     1400.70     1378.43     61.38 o 
  13   3   3      100.36      104.56     20.10 o 
  14   3   3      244.32      269.05     27.90 o 
 -14   4   3        0.40       10.01      7.67 o 
 -13   4   3        0.79       19.42     12.98 o 
 -12   4   3      266.86      253.67     32.68 o 
 -11   4   3      417.22      381.70     27.30 o 
 -10   4   3     1128.94     1146.93     37.99 o 
  -9   4   3     1066.95     1187.37    137.72 o 
  -8   4   3      678.90      637.73     42.38 o 
  -7   4   3      493.03      495.42     24.60 o 
  -6   4   3      860.04      936.83     50.31 o 
  -5   4   3      119.15      121.29      7.59 o 
  -4   4   3     3873.89     3684.15     58.19 o 
  -3   4   3      682.39      741.65     29.56 o 
  -2   4   3      111.66      100.93      4.43 o 
  -1   4   3      349.22      371.01     14.96 o 
   0   4   3     4371.03     4190.02     35.66 o 
   1   4   3      165.74      143.41      6.99 o 
   2   4   3     7805.92     7878.13     92.15 o 
   3   4   3        0.35        8.35      3.72 o 
   4   4   3      758.01      740.41     14.27 o 
   5   4   3      305.52      298.59      8.95 o 
   6   4   3      744.54      746.66     23.51 o 
   7   4   3       72.62       87.21     10.02 o 
   8   4   3     1126.50     1142.94     38.47 o 
   9   4   3       16.42       25.05     10.91 o 
  10   4   3      194.35      179.02     15.11 o 
  11   4   3       69.26       87.90     13.43 o 
  12   4   3       28.72       32.62     11.83 o 
  13   4   3       13.39        8.30      6.78 o 
  14   4   3       50.14       39.86     14.98 o 
 -14   5   3       22.26       20.39     12.93 o 
 -13   5   3      123.70      121.35     22.78 o 
 -12   5   3        7.16       20.74     11.06 o 
 -11   5   3        0.99       11.52     10.45 o 
 -10   5   3      429.86      492.11     43.54 o 
  -9   5   3      115.03      123.00     16.15 o 
  -8   5   3      149.52      176.05     17.78 o 
  -7   5   3        4.91        9.78      4.19 o 
  -6   5   3     1484.33     1439.12     30.83 o 
  -5   5   3       56.49       44.80      5.48 o 
  -4   5   3      648.09      648.68     17.92 o 
  -3   5   3       25.67       22.00      3.88 o 
  -2   5   3     4534.45     4593.20     75.42 o 
  -1   5   3        4.61       11.39      4.28 o 
   0   5   3     4734.24     5184.47    193.82 o 
   1   5   3        7.33        8.72      6.22 o 
   2   5   3      236.52      199.24      9.11 o 
   3   5   3       15.78       13.79      4.01 o 
   4   5   3     5228.08     5281.30    128.57 o 
   5   5   3      130.59      122.59      9.26 o 
   6   5   3     1461.49     1500.46     39.14 o 
   7   5   3      516.26      520.69     20.53 o 
   8   5   3      132.29      111.80     12.44 o 
   9   5   3       94.71       87.06     12.35 o 
  10   5   3      347.13      358.45     21.98 o 
  11   5   3       56.97       48.53     11.46 o 
  12   5   3       60.51       57.10     15.59 o 
  13   5   3       78.32       43.59     20.11 o 
 -13   6   3        9.44       17.07     12.37 o 
 -12   6   3      254.01      179.32     69.59 o 
 -11   6   3      508.08      434.68    119.86 o 
 -10   6   3      139.43      163.84     22.71 o 
  -9   6   3      297.52      240.65     25.57 o 
  -8   6   3      328.44      316.70     26.72 o 
  -7   6   3      262.64      228.19     14.13 o 
  -6   6   3     1009.44     1033.03     47.81 o 
  -5   6   3      386.70      407.64     26.00 o 
  -4   6   3      642.94      651.34     27.96 o 
  -3   6   3       11.23       13.93      5.21 o 
  -2   6   3      183.04      172.97     30.51 o 
  -1   6   3      138.63      125.04     10.86 o 
   0   6   3       46.65       78.08     19.20 o 
   1   6   3      110.32      103.39     12.16 o 
   2   6   3      333.63      312.47     11.56 o 
   3   6   3      391.67      374.42     11.97 o 
   4   6   3      431.99      397.56     14.79 o 
   5   6   3      373.52      345.08     12.79 o 
   6   6   3       23.41       20.49      6.61 o 
   7   6   3      135.74      153.02     12.55 o 
   8   6   3      596.03      612.40     36.23 o 
   9   6   3      142.63      130.68     18.92 o 
  10   6   3      221.21      260.18     24.86 o 
  11   6   3       91.53       87.19     16.87 o 
  12   6   3        3.19       12.09     13.36 o 
 -11   7   3        1.35        0.54     10.17 o 
 -10   7   3       30.74       64.61     32.13 o 
  -9   7   3       90.88       86.26     34.64 o 
  -8   7   3     1283.61     1446.94    206.52 o 
  -7   7   3      645.76      608.22    129.14 o 
  -6   7   3        5.60        9.23     14.32 o 
  -5   7   3      220.76      181.20     37.37 o 
  -4   7   3       41.87       33.03     17.05 o 
  -3   7   3      450.00      529.23     37.41 o 
  -2   7   3      566.92      600.96     27.14 o 
  -1   7   3     1911.19     2141.62     79.53 o 
   0   7   3       52.82       66.45     14.78 o 
   1   7   3      507.44      494.20     40.73 o 
   2   7   3       21.30       17.07      7.69 o 
   3   7   3      467.30      489.11     24.71 o 
   4   7   3       71.02       69.35     15.59 o 
   5   7   3      597.07      581.29     47.09 o 
   6   7   3      325.02      361.56     43.24 o 
   7   7   3        4.19       25.00     29.17 o 
   8   7   3       67.31       64.70     31.23 o 
   9   7   3      154.17      105.16     30.78 o 
  10   7   3      191.93      212.70     38.53 o 
  11   7   3       50.06       63.99     29.57 o 
 -10   8   3       27.77       17.03     12.28 o 
  -9   8   3      594.92      460.72    174.93 o 
  -8   8   3      261.30      245.86     98.13 o 
  -7   8   3       37.87       50.86     27.38 o 
  -6   8   3        6.93        8.47     12.99 o 
  -5   8   3      715.92      726.00     46.79 o 
  -3   8   3      962.95     1065.05     53.72 o 
  -2   8   3        0.12        1.95     11.71 o 
  -1   8   3        5.77       24.43     17.59 o 
   0   8   3      249.32      258.47     28.31 o 
   1   8   3     1261.84     1352.75     67.15 o 
   2   8   3      328.66      345.59     37.51 o 
   3   8   3      588.93      613.34     70.64 o 
   4   8   3       21.13       35.85     30.25 o 
   5   8   3       90.36       82.89     29.75 o 
   6   8   3      124.82      133.71     30.33 o 
   7   8   3      330.15      327.95     40.42 o 
   8   8   3        5.19       -1.39     21.06 o 
   9   8   3      319.53      305.28     86.08 o 
  -7   9   3      117.03       96.70     49.92 o 
  -6   9   3       10.07       34.77     19.49 o 
  -4   9   3       36.83       25.24     10.43 o 
  -3   9   3      148.74      151.85     58.16 o 
  -2   9   3        2.75       16.59      9.33 o 
  -1   9   3       95.13       93.60     29.82 o 
   0   9   3        8.20       20.94     12.97 o 
   1   9   3        2.59       11.22      9.98 o 
   2   9   3       10.68       15.23     16.55 o 
   3   9   3       13.63        7.98     19.40 o 
   4   9   3       62.41       52.20     34.32 o 
   5   9   3      224.51      272.12     45.12 o 
   6   9   3       15.77       18.15     19.94 o 
  -3  10   3       13.75       12.28     12.41 o 
  -2  10   3        9.99       11.36      9.83 o 
  -1  10   3       54.34       51.64     14.75 o 
   0  10   3       90.93       65.14     22.45 o 
   1  10   3      124.03       96.47     39.97 o 
   2  10   3      200.95      191.11     61.12 o 
 -16   0   4      187.20      126.94     53.23 o 
 -14   0   4     1715.37     1610.67     69.45 o 
 -12   0   4      716.43      718.11     29.11 o 
 -10   0   4     1296.66     1264.05     54.02 o 
  -8   0   4    11045.52    11188.04    116.22 o 
  -6   0   4       10.01       12.97      6.45 o 
  -4   0   4    12880.21    14115.97    115.53 o 
  -2   0   4    16601.87    15754.83    169.33 o 
   0   0   4     1180.17     1122.50     17.09 o 
   2   0   4     3005.62     3041.83    129.00 o 
   4   0   4      331.64      257.80      8.03 o 
   6   0   4     1926.59     2077.23     49.20 o 
   8   0   4      675.49      688.48     63.52 o 
  10   0   4     1631.58     1589.56     92.13 o 
  12   0   4     1390.79     1546.23    106.69 o 
  14   0   4      751.46      774.86     90.96 o 
 -15   1   4       36.80       54.16     33.63 o 
 -14   1   4       45.64       36.00     18.81 o 
 -13   1   4       65.34       77.78     13.13 o 
 -12   1   4      687.98      704.78     26.59 o 
 -11   1   4       16.25       13.33      7.57 o 
 -10   1   4      782.11      779.92     25.64 o 
  -9   1   4      178.68      170.20     11.44 o 
  -8   1   4       54.14       50.51      6.89 o 
  -7   1   4      490.03      521.16     15.00 o 
  -6   1   4     3445.34     3457.26     80.50 o 
  -5   1   4      278.14      331.66     28.29 o 
  -4   1   4     5453.68     5490.31     62.05 o 
  -3   1   4     6431.83     6783.25     65.91 o 
  -2   1   4      227.59      205.19      6.28 o 
  -1   1   4       39.45       36.45      2.79 o 
   0   1   4     3671.76     3508.03     24.08 o 
   1   1   4     4034.17     4109.06     76.93 o 
   2   1   4     7568.11     7647.15     86.93 o 
   3   1   4     5358.12     5574.73     88.54 o 
   4   1   4      811.85      769.57     15.96 o 
   5   1   4        1.29        2.69      2.46 o 
   6   1   4     1202.86     1147.93     25.18 o 
   7   1   4     2275.76     2291.57     44.83 o 
   8   1   4     2026.67     1934.73     83.06 o 
   9   1   4      388.24      319.89     14.60 o 
  10   1   4      230.43      194.77     12.74 o 
  11   1   4      413.54      398.02     29.45 o 
  12   1   4      148.27      182.80     26.41 o 
  13   1   4       99.75       56.79     22.27 o 
  14   1   4      279.93      329.25     36.89 o 
  15   1   4       16.60       24.50     16.59 o 
 -15   2   4      108.00      125.67     26.43 o 
 -14   2   4       20.59       32.73     18.06 o 
 -13   2   4      175.21      182.16     23.19 o 
 -12   2   4      364.76      360.44     26.67 o 
 -11   2   4        0.90       13.71      9.33 o 
 -10   2   4      747.68      752.54     23.10 o 
  -9   2   4      999.27     1007.87     24.26 o 
  -8   2   4       40.37       52.30      6.40 o 
  -7   2   4     1168.12     1148.77     27.65 o 
  -6   2   4     1337.14     1258.59     25.92 o 
  -5   2   4       94.31       99.20      7.97 o 
  -4   2   4       88.61       99.80      7.67 o 
  -3   2   4     3910.92     3899.67     44.48 o 
  -2   2   4     6892.44     7173.03     70.54 o 
  -1   2   4     4242.30     4175.06     56.80 o 
   0   2   4     4997.92     4804.17     54.51 o 
   1   2   4      392.63      385.18     11.14 o 
   2   2   4      827.54      792.03     17.45 o 
   3   2   4      648.18      586.44     11.11 o 
   4   2   4    16668.35    16887.11    186.21 o 
   5   2   4      906.76      854.50     19.84 o 
   6   2   4     2163.29     2133.69     44.83 o 
   7   2   4      138.66      163.35     11.60 o 
   8   2   4     1531.12     1588.50     39.34 o 
   9   2   4      176.92      158.79     15.18 o 
  10   2   4      749.05      802.63     28.04 o 
  11   2   4      374.45      379.24     21.62 o 
  12   2   4       77.97       57.33     25.36 o 
  13   2   4      117.92      101.39     21.74 o 
  14   2   4      569.47      710.27     60.67 o 
 -15   3   4       27.81       29.74     21.38 o 
 -14   3   4        2.39       12.64      9.36 o 
 -13   3   4      288.20      306.46     31.79 o 
 -12   3   4      216.18      226.78     22.40 o 
 -11   3   4     1262.44     1259.94     55.74 o 
 -10   3   4      340.56      377.77     24.46 o 
  -9   3   4        3.26       17.72      6.80 o 
  -8   3   4        1.35        3.54      6.52 o 
  -7   3   4     4156.43     4912.90    436.65 o 
  -6   3   4      816.80      865.34     57.40 o 
  -5   3   4     6034.20     6010.30     70.43 o 
  -4   3   4      440.18      393.94     14.64 o 
  -3   3   4       11.76       10.14      2.21 o 
  -2   3   4       28.87       36.78      4.31 o 
  -1   3   4     2947.69     3086.50     34.53 o 
   0   3   4     1502.63     1461.41     18.30 o 
   1   3   4     4540.71     4698.08     77.15 o 
   2   3   4      598.76      601.74     12.82 o 
   3   3   4      222.65      204.55      9.69 o 
   4   3   4        2.95        4.13      2.69 o 
   5   3   4      265.68      287.08     11.82 o 
   6   3   4      396.50      407.35     16.71 o 
   7   3   4      543.41      546.61     22.17 o 
   8   3   4      389.08      382.37     16.72 o 
   9   3   4      557.09      593.18     25.72 o 
  10   3   4      122.16      122.75     12.92 o 
  11   3   4      264.08      253.48     20.02 o 
  12   3   4        4.39        5.21      9.32 o 
  13   3   4      173.79      197.08     26.54 o 
  14   3   4        6.72       22.08     14.87 o 
 -14   4   4      248.86      265.68     42.62 o 
 -13   4   4       99.55      114.39     34.26 o 
 -12   4   4      197.11      235.48     23.21 o 
 -11   4   4      156.38      191.99     19.55 o 
 -10   4   4       52.16       45.77     10.40 o 
  -9   4   4      771.25     1004.65     45.54 o 
  -8   4   4     1548.51     1576.29     40.72 o 
  -7   4   4     1168.24     1203.34     25.14 o 
  -6   4   4       63.96       70.79      8.22 o 
  -5   4   4      105.25      110.84     10.97 o 
  -4   4   4      833.09      780.50     17.65 o 
  -3   4   4     1040.57      994.75     18.04 o 
  -2   4   4      204.01      183.82      7.08 o 
  -1   4   4     2888.07     2776.65     40.34 o 
   0   4   4      296.03      284.91     11.95 o 
   1   4   4      136.62      111.63      6.24 o 
   2   4   4      328.56      342.12     14.07 o 
   3   4   4     3214.15     3239.65     60.68 o 
   4   4   4      905.56      922.66     27.06 o 
   5   4   4     5283.86     5305.99     96.68 o 
   6   4   4        1.20        3.79      8.82 o 
   7   4   4      421.27      404.96     16.41 o 
   8   4   4      376.34      357.15     16.94 o 
   9   4   4      280.44      312.91     17.39 o 
  10   4   4       47.76       42.17     11.28 o 
  11   4   4      487.04      542.85     26.74 o 
  12   4   4       62.45       65.43     13.79 o 
  13   4   4       33.10       28.16     16.99 o 
 -13   5   4      331.75      293.02     39.82 o 
 -12   5   4       68.12       56.97     20.07 o 
 -11   5   4      427.80      490.03     37.84 o 
 -10   5   4      134.07      124.05     16.52 o 
  -9   5   4      169.98      165.58     16.92 o 
  -8   5   4       10.16       14.91      6.55 o 
  -7   5   4      158.29      149.11     15.40 o 
  -6   5   4      220.71      210.22     10.15 o 
  -5   5   4     2063.49     1944.16     46.28 o 
  -4   5   4       23.62       22.07      2.98 o 
  -3   5   4     2494.57     2391.47     49.13 o 
  -2   5   4       30.46       67.03     20.51 o 
  -1   5   4      291.59      220.41     18.51 o 
   0   5   4      407.54      393.49     14.74 o 
   1   5   4     4755.17     4771.72     78.08 o 
   2   5   4       21.18       25.16      4.05 o 
   3   5   4     3075.32     3014.50     81.65 o 
   4   5   4       10.35       10.67      8.39 o 
   5   5   4      141.15      133.75     13.04 o 
   6   5   4       18.92       24.49     10.83 o 
   7   5   4     2882.06     3081.59     53.59 o 
   8   5   4       48.82       32.12      9.56 o 
   9   5   4      993.61     1049.63     42.91 o 
  10   5   4       93.06       82.04     13.51 o 
  11   5   4      156.54      142.45     15.67 o 
  12   5   4       51.01       61.32     19.20 o 
  13   5   4      216.62      186.06     32.94 o 
 -12   6   4      110.71      107.23     44.99 o 
 -11   6   4        6.82        5.19     13.27 o 
 -10   6   4      102.17      115.83     21.93 o 
  -9   6   4      809.54      822.72     51.79 o 
  -8   6   4     1702.79     1748.98     57.46 o 
  -7   6   4      752.81      691.15     51.74 o 
  -6   6   4       65.57       60.85      7.76 o 
  -5   6   4      111.01      109.68     15.88 o 
  -4   6   4      387.88      378.38     15.67 o 
  -3   6   4     2035.36     2032.40     55.97 o 
  -2   6   4      625.08      604.60     19.25 o 
  -1   6   4     1210.37     1171.76     73.57 o 
   0   6   4       43.14       47.85     17.12 o 
   1   6   4       18.57       15.03      9.00 o 
   2   6   4      176.39      171.54     11.88 o 
   3   6   4      201.25      205.53     16.06 o 
   4   6   4       19.80       17.49      7.62 o 
   5   6   4       94.37      110.04      9.41 o 
   6   6   4      237.12      241.18     13.12 o 
   7   6   4       49.74       49.59      8.78 o 
   8   6   4      314.60      302.96     26.23 o 
   9   6   4       74.44       70.53     19.94 o 
  10   6   4      118.13      119.88     25.76 o 
  11   6   4      183.36      168.68     22.83 o 
  12   6   4      121.73       86.95     26.77 o 
 -11   7   4      111.70      102.97     49.74 o 
 -10   7   4       47.72       36.65     17.03 o 
  -9   7   4        5.06      -15.23     19.27 o 
  -8   7   4       15.67       14.92     10.08 o 
  -7   7   4      574.67      476.08    125.01 o 
  -6   7   4      220.42      195.82     21.23 o 
  -5   7   4      620.94      650.06     37.35 o 
  -4   7   4     1009.59      965.94     40.51 o 
  -3   7   4       45.37       41.06     13.54 o 
  -2   7   4      153.01      140.17     20.97 o 
  -1   7   4      733.58      732.66     33.44 o 
   0   7   4      138.75      159.57     21.78 o 
   1   7   4      559.80      617.99    125.33 o 
   2   7   4     1145.08     1171.27     51.27 o 
   3   7   4        5.50       15.15     28.90 o 
   4   7   4      284.86      282.44     37.10 o 
   5   7   4      128.53      113.10     30.02 o 
   6   7   4      156.64      157.41     29.98 o 
   7   7   4       65.11       84.06     30.74 o 
   8   7   4      335.26      352.64     39.34 o 
   9   7   4       14.47       38.09     25.14 o 
  10   7   4        8.39       17.03     26.80 o 
  -9   8   4       32.59       30.07     13.53 o 
  -8   8   4       11.33       37.24     22.67 o 
  -7   8   4        7.40       -2.78     20.66 o 
  -6   8   4       49.24       56.95     29.39 o 
  -5   8   4       22.30       26.01     11.60 o 
  -4   8   4      140.59      123.59     18.80 o 
  -3   8   4       19.05       14.08     11.15 o 
  -2   8   4      886.01      944.07     49.70 o 
  -1   8   4       42.69       56.57     17.05 o 
   0   8   4      445.53      433.97     38.94 o 
   1   8   4        2.95        9.00      8.72 o 
   2   8   4       23.27       11.29     27.06 o 
   3   8   4      172.98      165.82     25.96 o 
   4   8   4     1515.39     1595.79     73.22 o 
   5   8   4      384.27      407.98     43.51 o 
   6   8   4      290.86      328.17     44.90 o 
   7   8   4        0.01       13.22     21.01 o 
   8   8   4      122.98      119.28     34.64 o 
   9   8   4       24.02       18.24     21.46 o 
  -7   9   4        5.71       31.46     23.34 o 
  -6   9   4      360.06      332.70     98.04 o 
  -5   9   4        1.90       11.07      9.28 o 
  -4   9   4       86.68      106.01     21.82 o 
  -3   9   4       28.28       18.07     15.77 o 
  -2   9   4       19.97       37.41     15.46 o 
  -1   9   4       19.99       21.88     12.37 o 
   0   9   4      524.36      489.43     69.61 o 
   1   9   4        0.02        3.81     18.73 o 
   2   9   4      195.17      217.05     35.17 o 
   4   9   4        0.51       12.50     22.72 o 
   5   9   4        0.75       11.20     20.39 o 
   6   9   4       59.73       70.53     27.65 o 
  -2  10   4      222.16      181.54     50.77 o 
  -1  10   4       87.29       70.64     21.07 o 
   0  10   4       61.61       29.01     12.65 o 
   1  10   4       21.69       13.80     20.48 o 
   2  10   4       79.87      107.94     40.37 o 
 -15   0   5        2.61       20.16     29.98 o 
 -13   0   5      635.39      758.33     68.65 o 
 -11   0   5     1468.16     1500.95     49.99 o 
  -9   0   5     4128.91     4154.88     78.55 o 
  -7   0   5     1358.63     1274.16     49.51 o 
  -5   0   5     6567.24     6159.85     86.29 o 
  -3   0   5      849.01      726.61     28.07 o 
  -1   0   5    13299.16    14833.05    119.09 o 
   1   0   5    37757.79    39940.54   1120.46 o 
   3   0   5      975.54      865.90     36.43 o 
   5   0   5     3644.82     3393.90    156.40 o 
   7   0   5     2433.15     2430.06     54.06 o 
   9   0   5      702.72      611.01     28.74 o 
  11   0   5        1.40       17.39     23.12 o 
  13   0   5       22.79       18.86     22.27 o 
 -15   1   5      261.89      324.31     37.57 o 
 -14   1   5      287.58      390.24     46.47 o 
 -13   1   5      121.95      133.23     21.94 o 
 -12   1   5       21.79       14.77     10.28 o 
 -11   1   5      239.83      272.22     34.70 o 
 -10   1   5       47.38       39.12      7.27 o 
  -9   1   5     1787.47     1830.56     33.49 o 
  -8   1   5      242.79      264.46     22.77 o 
  -7   1   5     1324.02     1758.81     53.22 o 
  -6   1   5      392.69      459.90     17.27 o 
  -5   1   5      221.32      217.19     14.57 o 
  -4   1   5     2782.97     3326.49     36.48 o 
  -3   1   5     5131.68     5214.94     50.06 o 
  -2   1   5      206.68      183.12      7.87 o 
  -1   1   5     6321.23     6378.79     49.44 o 
   0   1   5      682.12      654.39     24.58 o 
   1   1   5       67.32       68.01      5.38 o 
   2   1   5      441.59      504.17     14.22 o 
   3   1   5     4171.32     4142.21     57.31 o 
   4   1   5     1810.82     1785.72     29.55 o 
   5   1   5     4367.66     4227.80     57.17 o 
   6   1   5     4410.55     4431.69     60.92 o 
   7   1   5      159.29      148.47      5.40 o 
   8   1   5       41.62       31.68      6.42 o 
   9   1   5      691.66      721.45     25.51 o 
  10   1   5      586.12      604.13     22.70 o 
  11   1   5      711.74      742.08     37.93 o 
  12   1   5      194.72      179.04     26.67 o 
  13   1   5       36.46       35.48     20.93 o 
  14   1   5       14.73       29.93     17.40 o 
 -15   2   5      115.16       98.91     23.40 o 
 -14   2   5       20.63       18.80     11.22 o 
 -13   2   5      460.16      576.35    101.13 o 
 -12   2   5      449.35      557.89     31.02 o 
 -11   2   5      322.19      420.59     30.25 o 
 -10   2   5      420.41      466.52     27.06 o 
  -9   2   5     3860.35     4020.57    102.21 o 
  -8   2   5       30.72       40.38      6.90 o 
  -7   2   5     3668.04     3841.56     80.86 o 
  -6   2   5     1948.70     1977.25     30.10 o 
  -5   2   5     3060.52     3159.69     61.55 o 
  -4   2   5     1245.58     1165.22     18.64 o 
  -3   2   5        3.53        6.32      4.21 o 
  -2   2   5      359.74      337.91      8.21 o 
  -1   2   5     1072.71     1163.79     22.57 o 
   0   2   5     4432.60     4324.44     56.95 o 
   1   2   5      113.84       82.83      7.51 o 
   2   2   5     2861.15     2758.20     66.10 o 
   3   2   5     1587.66     1550.57     47.31 o 
   4   2   5       30.36       29.43      3.79 o 
   5   2   5      145.85      142.29      6.30 o 
   6   2   5      530.43      498.17     17.95 o 
   7   2   5     3244.94     3438.53     53.09 o 
   8   2   5      340.85      328.34     16.79 o 
   9   2   5      462.32      513.26     22.79 o 
  10   2   5       50.27       47.44     10.27 o 
  11   2   5      353.70      369.95     22.58 o 
  12   2   5       37.83       42.19     20.54 o 
  13   2   5     1118.40     1332.97     74.49 o 
  14   2   5       84.00       72.44     23.73 o 
 -15   3   5       35.37       42.32     23.73 o 
 -14   3   5       18.68       15.92     12.88 o 
 -13   3   5       51.04       74.11     32.93 o 
 -12   3   5        0.01       17.80      8.42 o 
 -11   3   5       19.92       27.74     11.31 o 
 -10   3   5     1440.72     1510.08    114.55 o 
  -9   3   5      774.47      820.86     52.28 o 
  -8   3   5     1863.06     1842.94     37.31 o 
  -7   3   5      617.97      640.15     18.43 o 
  -6   3   5      654.35      649.69     14.67 o 
  -5   3   5      175.90      185.12     13.94 o 
  -4   3   5    11457.94    12524.98    139.76 o 
  -3   3   5     1651.48     1624.76     23.85 o 
  -2   3   5     9222.58     9676.73    141.88 o 
  -1   3   5      315.21      297.73      8.15 o 
   0   3   5      242.76      232.27     10.35 o 
   1   3   5      129.88      126.91     12.06 o 
   2   3   5     2211.74     2101.99     60.76 o 
   3   3   5      850.31      799.67     14.96 o 
   4   3   5     2513.04     2468.15     44.89 o 
   5   3   5      105.87      100.16      4.32 o 
   6   3   5      159.69      163.87     11.70 o 
   7   3   5       12.62       11.71     10.80 o 
   8   3   5      447.40      454.11     18.31 o 
   9   3   5      115.99      108.08     12.58 o 
  10   3   5      354.10      342.51     20.27 o 
  11   3   5       98.31      112.83     14.37 o 
  12   3   5       95.42       97.91     21.20 o 
  13   3   5       46.47       33.54     17.87 o 
  14   3   5       42.31       40.13     19.28 o 
 -14   4   5      162.92      109.24     17.80 o 
 -13   4   5        1.54       13.23      9.93 o 
 -12   4   5      414.56      526.79     56.70 o 
 -11   4   5       23.75       34.47     11.24 o 
 -10   4   5      169.72      165.10     16.28 o 
  -9   4   5     1721.07     1756.21     47.59 o 
  -8   4   5      450.33      473.94     16.42 o 
  -7   4   5        1.93        9.20      4.87 o 
  -6   4   5     1845.56     1816.02     28.87 o 
  -5   4   5      187.51      162.98     11.36 o 
  -4   4   5     1966.63     1974.40     42.01 o 
  -3   4   5       94.66      115.03      7.37 o 
  -2   4   5       45.38       35.05      4.16 o 
  -1   4   5      873.49      810.65     34.78 o 
   0   4   5     1493.97     1424.40     39.22 o 
   1   4   5     2389.96     2558.55     53.15 o 
   2   4   5     2469.17     2392.73     47.75 o 
   3   4   5      349.83      322.36     15.48 o 
   4   4   5       60.45       67.16      4.87 o 
   5   4   5      513.28      524.64     17.73 o 
   6   4   5     1793.82     1893.91     33.49 o 
   7   4   5        3.91       13.62      8.98 o 
   8   4   5     2393.66     2467.42     60.40 o 
   9   4   5        1.49       10.61      9.62 o 
  10   4   5       78.37       73.54     12.58 o 
  11   4   5       28.61       24.03     11.98 o 
  12   4   5      206.09      244.19     22.58 o 
  13   4   5      119.87       96.87     19.24 o 
 -13   5   5       26.05       16.46     15.99 o 
 -12   5   5       40.20       30.02     12.12 o 
 -11   5   5        1.42        4.51     10.86 o 
 -10   5   5      425.26      422.04     30.32 o 
  -9   5   5      292.68      264.98     19.22 o 
  -8   5   5     1055.40     1041.49     37.51 o 
  -7   5   5      330.28      331.75     13.55 o 
  -6   5   5       68.18       59.44      7.63 o 
  -5   5   5       33.74       35.48      5.90 o 
  -4   5   5       55.70       44.46      5.63 o 
  -3   5   5      477.53      446.59     16.55 o 
  -2   5   5     2218.14     1954.54     77.11 o 
  -1   5   5       14.50       14.11      4.05 o 
   0   5   5      962.11      893.33     19.79 o 
   1   5   5       50.04       45.82      6.22 o 
   2   5   5      821.48      849.13     19.61 o 
   3   5   5      111.58      100.45      9.28 o 
   4   5   5     3223.39     3313.04     36.68 o 
   5   5   5       27.82       27.71      4.93 o 
   6   5   5     2589.04     2773.89     79.09 o 
   7   5   5        3.13        8.67      8.86 o 
   8   5   5      108.60      112.50     13.34 o 
   9   5   5        0.10       12.29     10.81 o 
  10   5   5     1128.29     1150.13     52.75 o 
  11   5   5        6.09        9.94     11.03 o 
  12   5   5      296.78      251.15     19.27 o 
 -12   6   5      228.88      180.52     26.85 o 
 -11   6   5       86.22      103.70     25.47 o 
 -10   6   5      236.56      251.25     29.69 o 
  -9   6   5      982.93      926.83     55.00 o 
  -8   6   5        3.74        9.86      9.90 o 
  -7   6   5      133.39      119.62     12.39 o 
  -6   6   5     1338.82     1288.08     36.05 o 
  -5   6   5      747.45      773.81     29.99 o 
  -4   6   5      688.63      650.02     20.71 o 
  -3   6   5      377.47      392.04     17.37 o 
  -2   6   5      301.17      272.64     21.48 o 
  -1   6   5      439.31      405.27     14.53 o 
   0   6   5     2382.78     2396.88     35.86 o 
   1   6   5     2090.07     2260.83     69.22 o 
   2   6   5      968.65      947.71     38.56 o 
   3   6   5        7.56       10.68      4.44 o 
   4   6   5       26.33       31.44      7.86 o 
   5   6   5      209.15      221.61     16.83 o 
   6   6   5      249.78      261.84     14.51 o 
   7   6   5      121.72      127.47     13.50 o 
   8   6   5       26.03       30.37      9.15 o 
   9   6   5      162.55      147.07     19.53 o 
  10   6   5       19.70       24.23     16.78 o 
  11   6   5       54.97       52.11     21.28 o 
 -10   7   5      311.23      255.23     79.94 o 
  -9   7   5       78.02      102.61     33.61 o 
  -8   7   5      127.45      105.16     41.27 o 
  -7   7   5       28.76       37.37     12.55 o 
  -6   7   5       35.43       34.71     11.87 o 
  -5   7   5        1.19        5.02     11.13 o 
  -4   7   5     1795.42     1857.35     71.29 o 
  -3   7   5      234.05      250.79     30.41 o 
  -2   7   5      686.47      753.90     39.38 o 
  -1   7   5     1033.35     1002.75     52.09 o 
   0   7   5       43.12       39.52     19.58 o 
   1   7   5      131.89      145.13     24.98 o 
   2   7   5      421.81      453.86     25.34 o 
   3   7   5      293.07      316.57     19.81 o 
   4   7   5      338.54      391.44     48.89 o 
   5   7   5     1184.94     1232.44     88.09 o 
   6   7   5      147.83      131.24     28.90 o 
   7   7   5       90.19      111.48     26.26 o 
   9   7   5      127.96       99.20     29.30 o 
  10   7   5       29.46       30.16     25.14 o 
  -9   8   5      309.23      198.81     87.60 o 
  -8   8   5       74.45       60.76     27.02 o 
  -7   8   5      244.92      209.66     82.94 o 
  -6   8   5        7.93        7.35     16.27 o 
  -5   8   5      367.18      333.29     33.55 o 
  -4   8   5        1.70       12.89     11.00 o 
  -3   8   5        1.51       10.76      8.45 o 
  -2   8   5       15.32       15.83     11.29 o 
  -1   8   5      253.82      229.53     30.98 o 
   0   8   5       27.91       34.81     13.22 o 
   1   8   5      273.69      250.27     30.31 o 
   2   8   5       12.45       29.27     11.61 o 
   3   8   5      383.26      425.99     49.29 o 
   4   8   5       18.47       36.74     23.66 o 
   5   8   5       39.07       49.20     25.94 o 
   6   8   5       57.08       94.32     29.35 o 
   7   8   5      446.20      512.02     65.78 o 
   8   8   5      191.48      175.20     31.19 o 
  -7   9   5      281.99      169.15    112.92 o 
  -6   9   5       54.41       43.02     24.11 o 
  -5   9   5       48.19       65.20     22.31 o 
  -4   9   5      116.71      112.02     24.39 o 
  -3   9   5      625.32      684.18     43.92 o 
  -2   9   5        3.93       17.51     10.14 o 
  -1   9   5      109.07      102.05     24.34 o 
   0   9   5        7.70        6.73     11.12 o 
   1   9   5       53.75       53.89     20.91 o 
   2   9   5        6.31        8.11     18.91 o 
   3   9   5      313.07      370.25     56.01 o 
   4   9   5        0.14        5.20     19.72 o 
   6   9   5       49.60       26.30     21.46 o 
  -1  10   5      126.94       78.28     55.25 o 
   0  10   5        6.14       15.18     10.74 o 
 -14   0   6        6.36       19.36     29.17 o 
 -12   0   6       27.85       45.35     32.26 o 
 -10   0   6     2318.25     2564.65    374.57 o 
  -8   0   6     3627.52     3687.98     80.21 o 
  -6   0   6     1195.05     1103.05     27.97 o 
  -4   0   6     7564.10     8018.96    164.80 o 
  -2   0   6    10115.88    10255.86     90.86 o 
   0   0   6      227.16      271.40     57.80 o 
   2   0   6    15068.10    15718.06    348.47 o 
   4   0   6    10267.12    10636.96    207.24 o 
   6   0   6       19.17       11.02      6.63 o 
   8   0   6     2628.22     2589.59    119.12 o 
  10   0   6      280.80      315.00     36.07 o 
  12   0   6       32.46       39.92     19.58 o 
  14   0   6      206.35      192.49     34.37 o 
 -15   1   6      150.65      110.68     23.01 o 
 -14   1   6      204.59      264.89     42.32 o 
 -13   1   6      463.81      493.51     56.33 o 
 -12   1   6      851.60      912.91     61.21 o 
 -11   1   6      258.94      304.88     27.33 o 
 -10   1   6      222.27      240.98     25.49 o 
  -9   1   6      680.96      728.23     44.89 o 
  -8   1   6     1052.23     1023.75     23.50 o 
  -7   1   6     2183.60     2217.91     40.26 o 
  -6   1   6     4370.73     4389.31     71.62 o 
  -5   1   6       22.14       31.24      5.34 o 
  -4   1   6     1473.87     1379.11     20.81 o 
  -3   1   6     1053.89     1072.69     17.42 o 
  -2   1   6      797.62      783.63     16.87 o 
  -1   1   6     1335.19     1407.12     24.64 o 
   0   1   6     6180.27     6334.76    152.73 o 
   1   1   6        6.41       12.27      5.02 o 
   2   1   6     3601.86     3553.37     51.24 o 
   3   1   6       59.30       53.35      4.63 o 
   4   1   6       40.05       37.54      4.24 o 
   5   1   6      139.74      138.82      8.86 o 
   6   1   6     2196.58     2093.54     47.01 o 
   7   1   6     1566.71     1537.58     24.10 o 
   8   1   6     1458.31     1424.30     28.30 o 
   9   1   6     1049.93     1101.46     38.08 o 
  10   1   6       24.14        3.99     16.24 o 
  11   1   6        2.04       10.50     18.52 o 
  12   1   6      235.32      282.91     28.85 o 
  13   1   6      477.79      557.58     43.77 o 
  14   1   6      177.69      189.37     25.21 o 
 -15   2   6       39.60       35.85     27.74 o 
 -14   2   6      424.14      389.44     26.71 o 
 -13   2   6        7.99        7.55     10.43 o 
 -12   2   6      295.99      319.98     24.73 o 
 -11   2   6      175.02      193.87     22.47 o 
 -10   2   6      869.92      887.60     54.29 o 
  -9   2   6      838.69      860.85     19.75 o 
  -8   2   6      238.73      230.00     16.25 o 
  -7   2   6      611.45      608.58     18.44 o 
  -6   2   6     2194.93     2278.97     41.11 o 
  -5   2   6      143.04      136.67     15.08 o 
  -4   2   6     2665.54     2619.49     48.94 o 
  -3   2   6     2712.42     2744.48     33.53 o 
  -2   2   6     2692.00     2840.80     33.83 o 
  -1   2   6     1521.40     1507.34     21.85 o 
   0   2   6      108.84       90.66      8.23 o 
   1   2   6      164.97      161.42     10.48 o 
   2   2   6      320.91      348.83     14.05 o 
   3   2   6     3105.63     3082.32     50.70 o 
   4   2   6      934.88      874.79     45.72 o 
   5   2   6     1600.40     1468.22     47.30 o 
   6   2   6      781.45      737.79     20.70 o 
   7   2   6        0.07        4.57      9.28 o 
   8   2   6       24.12       25.57      9.27 o 
   9   2   6      338.87      341.23     18.82 o 
  10   2   6     2067.80     2121.79     65.94 o 
  11   2   6      144.69      155.31     26.55 o 
  12   2   6      241.69      252.74     26.11 o 
  13   2   6        0.85       18.84     19.64 o 
  14   2   6        1.75       17.40     15.86 o 
 -15   3   6        1.60        6.31     12.43 o 
 -14   3   6       25.21       26.26     13.09 o 
 -13   3   6      118.10      117.48     18.06 o 
 -12   3   6       69.85       54.23     16.35 o 
 -11   3   6      180.17      171.20     27.75 o 
 -10   3   6       52.38       58.75     13.90 o 
  -9   3   6      113.74      120.01     12.85 o 
  -8   3   6        7.64        9.07      8.49 o 
  -7   3   6      684.05      688.26     22.78 o 
  -6   3   6      497.16      515.13     16.94 o 
  -5   3   6     5141.74     5355.42     84.10 o 
  -4   3   6      788.33      757.73     17.09 o 
  -3   3   6      591.14      549.01     18.60 o 
  -2   3   6      100.95      115.86      8.73 o 
  -1   3   6     9897.15    10596.82    159.35 o 
   0   3   6     1764.70     1783.21     26.15 o 
   1   3   6     7872.66     8338.76     99.36 o 
   2   3   6      708.05      715.56     25.82 o 
   3   3   6      280.71      266.24     16.00 o 
   4   3   6      179.45      175.37      7.09 o 
   5   3   6     3512.38     3569.37     45.66 o 
   6   3   6      801.72      820.16     23.57 o 
   7   3   6      810.72      865.77     23.66 o 
   8   3   6      103.30       99.32     12.78 o 
   9   3   6       19.20       22.77     10.28 o 
  10   3   6       15.30       28.61     12.30 o 
  11   3   6      174.95      186.14     16.66 o 
  12   3   6       72.77       54.43     16.73 o 
  13   3   6       14.76       21.19     14.30 o 
 -14   4   6       88.44       44.54     14.74 o 
 -13   4   6       71.79       68.30     15.86 o 
 -12   4   6       10.31        7.07      8.95 o 
 -11   4   6      333.29      322.94     24.24 o 
 -10   4   6       30.24       33.21     13.36 o 
  -9   4   6     1494.96     1473.43     34.48 o 
  -8   4   6       93.73       89.45     10.05 o 
  -7   4   6      257.77      243.29     12.47 o 
  -6   4   6      283.35      301.86     21.87 o 
  -5   4   6     1063.64     1032.55     37.48 o 
  -4   4   6      438.37      455.79     15.56 o 
  -3   4   6     2819.76     2861.74     50.70 o 
  -2   4   6      239.25      227.54     14.71 o 
  -1   4   6     1331.88     1302.95     49.09 o 
   0   4   6       20.62       20.21      6.13 o 
   1   4   6      165.28      170.92     17.56 o 
   2   4   6     1013.82     1036.42     34.97 o 
   3   4   6     1510.12     1444.18     29.80 o 
   4   4   6      513.07      504.12     18.34 o 
   5   4   6      991.78     1001.76     18.54 o 
   6   4   6      268.82      254.33     14.22 o 
   7   4   6        3.97       15.32      8.62 o 
   8   4   6      522.72      526.02     21.40 o 
   9   4   6      635.50      654.02     26.19 o 
  10   4   6      103.99       88.74     12.77 o 
  11   4   6      685.24      658.30     34.90 o 
  12   4   6       32.22       30.53     10.89 o 
  13   4   6       91.50       78.96     25.41 o 
 -13   5   6      509.95      493.65     63.43 o 
 -12   5   6        1.51        8.87      7.86 o 
 -11   5   6      345.64      345.38     27.16 o 
 -10   5   6       35.71       36.25     12.05 o 
  -9   5   6      603.07      576.08     45.84 o 
  -8   5   6      105.39       95.50     10.16 o 
  -7   5   6     3007.04     3173.59     78.25 o 
  -6   5   6       26.67       30.44      5.90 o 
  -5   5   6      638.02      644.51     23.08 o 
  -4   5   6      556.71      536.45     14.95 o 
  -3   5   6      408.35      399.59     16.21 o 
  -2   5   6       11.79       11.03      3.07 o 
  -1   5   6      778.48      764.05     21.13 o 
   0   5   6      394.36      369.89     18.96 o 
   1   5   6     1431.76     1403.98     23.16 o 
   2   5   6      220.15      196.31     12.89 o 
   3   5   6      119.64      118.91     11.44 o 
   4   5   6       51.10       44.09      7.52 o 
   5   5   6      127.80      128.73     10.94 o 
   6   5   6      236.16      224.89     22.62 o 
   7   5   6     1784.28     1878.63     42.06 o 
   8   5   6        3.24       20.11      8.93 o 
   9   5   6      477.23      477.20     24.53 o 
  10   5   6        2.55        5.11     10.37 o 
  11   5   6       99.74       99.13     15.87 o 
  12   5   6        3.54        1.16      9.31 o 
 -12   6   6        9.37       17.89     13.02 o 
 -11   6   6       59.89       56.64     18.59 o 
 -10   6   6       90.17       68.09     15.44 o 
  -9   6   6      288.77      249.47     29.75 o 
  -8   6   6      204.01      212.24     22.17 o 
  -7   6   6      257.26      238.19     16.73 o 
  -6   6   6      193.00      195.79     16.41 o 
  -5   6   6       94.79       90.86     11.41 o 
  -4   6   6      633.68      690.11     26.65 o 
  -3   6   6     1738.99     1651.37     51.22 o 
  -2   6   6     1101.11     1122.66     58.25 o 
  -1   6   6      866.52      869.75     27.99 o 
   0   6   6      169.09      196.08     23.88 o 
   1   6   6       98.62       96.13     29.10 o 
   2   6   6      535.22      537.99     29.18 o 
   3   6   6     1811.92     1803.26     46.00 o 
   4   6   6      949.80      988.76     70.19 o 
   5   6   6      744.01      782.66     26.61 o 
   6   6   6        3.90        7.66      7.69 o 
   7   6   6       37.75       45.57     11.40 o 
   8   6   6      243.09      225.65     16.54 o 
   9   6   6      192.97      210.14     22.26 o 
  10   6   6        3.32        6.16     11.47 o 
  11   6   6       15.83       24.75     11.26 o 
 -11   7   6       10.29       27.02     20.93 o 
 -10   7   6       10.31       11.83     17.79 o 
  -9   7   6       10.59        1.93      9.95 o 
  -8   7   6      478.91      407.48    125.69 o 
  -7   7   6       32.29       53.50     24.91 o 
  -6   7   6      717.53      667.15    167.40 o 
  -5   7   6      458.66      497.62     39.96 o 
  -4   7   6       14.50       16.62     16.94 o 
  -3   7   6       50.51       46.73     13.48 o 
  -2   7   6      124.08      139.48     19.21 o 
  -1   7   6     1128.87     1169.94     40.89 o 
   0   7   6      381.34      387.21     36.07 o 
   1   7   6      606.83      630.05     31.25 o 
   2   7   6      391.89      352.86     34.56 o 
   3   7   6       12.99        7.95      8.15 o 
   4   7   6       82.45       68.60     21.51 o 
   5   7   6      839.57      956.92     68.78 o 
   6   7   6       49.37       41.85     22.67 o 
   7   7   6      134.09      210.82     35.98 o 
   8   7   6      353.67      312.80     42.70 o 
   9   7   6        9.51       17.97     20.57 o 
  10   7   6       27.55       27.38     29.17 o 
  -8   8   6      242.36      203.38    106.91 o 
  -7   8   6        1.89        6.95     14.02 o 
  -6   8   6       50.20       62.64     37.64 o 
  -5   8   6       44.04       43.73     21.15 o 
  -4   8   6      243.18      259.22     28.30 o 
  -3   8   6        6.58       19.07     10.26 o 
  -2   8   6      289.78      330.96     37.44 o 
  -1   8   6       30.23       25.20     15.82 o 
   0   8   6        0.87       12.26     11.69 o 
   1   8   6       39.40       33.38     12.07 o 
   2   8   6      242.42      215.19     29.05 o 
   3   8   6        4.29        7.75     22.36 o 
   4   8   6      301.11      297.75     39.39 o 
   5   8   6        2.76       10.80     22.09 o 
   6   8   6      140.93      148.14     34.41 o 
   7   8   6        2.69       -2.37     20.88 o 
   8   8   6        8.49       23.12     30.38 o 
  -5   9   6       38.85       54.80     26.88 o 
  -4   9   6      387.37      334.03     46.70 o 
  -3   9   6      136.07      122.65     24.85 o 
  -2   9   6       20.59       28.38     15.25 o 
  -1   9   6        5.41       12.55     10.07 o 
   0   9   6      536.03      626.83     52.26 o 
   1   9   6       16.68       14.15     12.60 o 
   2   9   6      170.78      197.02     44.05 o 
   3   9   6        8.44       10.75     22.36 o 
   4   9   6      111.60      113.77     26.57 o 
   5   9   6       20.86       22.40     27.15 o 
 -15   0   7      784.94      724.05     56.19 o 
 -13   0   7      411.24      412.78     30.81 o 
 -11   0   7       61.67       69.41     14.72 o 
  -9   0   7     1740.14     1718.28     41.84 o 
  -7   0   7     2388.77     2487.85     89.26 o 
  -5   0   7     5063.43     5581.04     88.84 o 
  -3   0   7      990.90     1038.30     25.68 o 
  -1   0   7     5651.27     6071.03    231.97 o 
   1   0   7     1130.75      777.04     23.92 o 
   3   0   7       74.24       89.75     12.50 o 
   5   0   7    11455.86    11820.47     89.97 o 
   7   0   7     4151.52     3825.32    353.40 o 
   9   0   7       24.53       21.48      7.44 o 
  11   0   7     1567.83     1738.77    116.59 o 
  13   0   7      731.24      790.82     91.95 o 
 -15   1   7      209.50      212.12     28.43 o 
 -14   1   7      121.27       88.10     22.56 o 
 -13   1   7        1.83       15.52     10.08 o 
 -12   1   7      253.56      255.81     15.21 o 
 -11   1   7      720.80      739.03     21.75 o 
 -10   1   7     1381.86     1426.29     40.72 o 
  -9   1   7     1843.22     1932.80     30.45 o 
  -8   1   7     1126.05     1108.09     24.02 o 
  -7   1   7      168.77      167.58     13.19 o 
  -6   1   7      107.28      111.03      8.77 o 
  -5   1   7     2294.77     2260.95     36.85 o 
  -4   1   7     7030.62     7509.49     80.07 o 
  -3   1   7     5992.32     5849.10     68.83 o 
  -2   1   7       17.44       19.62      5.16 o 
  -1   1   7     1377.77     1346.57     21.00 o 
   0   1   7     3577.99     4119.87     46.73 o 
   1   1   7     1155.84     1118.20     21.94 o 
   2   1   7       43.72       39.96      6.60 o 
   3   1   7     4312.66     4170.26     65.26 o 
   4   1   7      136.52      135.28     11.85 o 
   5   1   7     1223.36     1204.42     38.53 o 
   6   1   7     2508.79     2471.61     61.29 o 
   7   1   7       78.48       79.59      6.44 o 
   8   1   7        1.53        3.87      5.28 o 
   9   1   7      949.50      953.28     30.78 o 
  10   1   7      310.65      369.18     34.79 o 
  11   1   7      462.25      487.67     35.17 o 
  12   1   7      352.69      351.69     73.04 o 
  13   1   7        2.58       10.44     18.33 o 
  14   1   7        0.23       17.09     17.43 o 
 -15   2   7       37.41       37.95     16.23 o 
 -14   2   7       72.77       56.28     13.29 o 
 -13   2   7      515.83      482.59     29.38 o 
 -12   2   7      119.68      137.77     23.85 o 
 -11   2   7      972.64     1026.29     25.77 o 
 -10   2   7       11.23       18.57      8.65 o 
  -9   2   7       13.52       20.88      9.69 o 
  -8   2   7      549.70      573.76     19.81 o 
  -7   2   7     3626.19     3603.54     64.60 o 
  -6   2   7     1741.47     1741.59     42.93 o 
  -5   2   7      258.71      200.28     12.06 o 
  -4   2   7      916.76      919.53     23.38 o 
  -3   2   7     4327.45     4527.58     51.98 o 
  -2   2   7      376.05      391.59     12.23 o 
  -1   2   7     5338.14     5424.09     56.34 o 
   0   2   7     2859.67     2883.08     41.00 o 
   1   2   7     5451.67     6021.08     61.10 o 
   2   2   7      970.50      984.31     26.80 o 
   3   2   7       37.45       38.93      7.45 o 
   4   2   7      406.91      399.42     15.69 o 
   5   2   7       41.65       38.36      5.06 o 
   6   2   7     1509.53     1469.62     58.41 o 
   7   2   7      420.94      435.27     18.45 o 
   8   2   7      418.69      408.50     22.15 o 
   9   2   7      240.48      232.05     15.34 o 
  10   2   7       25.18       24.53     12.08 o 
  11   2   7        7.12        7.95     18.56 o 
  12   2   7      107.26      101.55     38.92 o 
  13   2   7       46.15       48.57     26.57 o 
 -14   3   7        3.44       10.84     17.39 o 
 -13   3   7        0.14        7.36     12.02 o 
 -12   3   7       24.59        9.56     13.57 o 
 -11   3   7       97.62       90.11     19.69 o 
 -10   3   7      176.29      199.77     18.85 o 
  -9   3   7      217.63      213.56     16.47 o 
  -8   3   7       45.21       44.58      8.50 o 
  -7   3   7       78.69      101.24     13.47 o 
  -6   3   7      160.36      167.04     11.81 o 
  -5   3   7      109.04      110.58      9.34 o 
  -4   3   7      287.30      255.28     12.14 o 
  -3   3   7      742.06      726.16     19.93 o 
  -2   3   7     4720.89     4948.68     64.94 o 
  -1   3   7      422.62      425.92     16.67 o 
   0   3   7     1369.55     1495.62     38.75 o 
   1   3   7      341.63      338.52     15.20 o 
   2   3   7     4511.73     4692.06     85.60 o 
   3   3   7     1560.72     1568.85     41.29 o 
   4   3   7     5608.90     5670.29     90.59 o 
   5   3   7      552.42      520.00     18.17 o 
   6   3   7     2357.38     2412.25     50.26 o 
   7   3   7      156.75      148.85     15.69 o 
   8   3   7     1439.35     1508.51     42.97 o 
   9   3   7      289.42      297.74     17.55 o 
  10   3   7      392.24      420.74     25.64 o 
  11   3   7       16.45       24.63     11.94 o 
  12   3   7       40.49       41.99     20.28 o 
  13   3   7       19.67       26.62     16.82 o 
 -14   4   7      275.02      248.72     40.58 o 
 -13   4   7        0.51        8.18     10.15 o 
 -12   4   7      936.23      859.21     33.08 o 
 -11   4   7      233.11      244.07     31.59 o 
 -10   4   7       57.95       65.46     11.65 o 
  -9   4   7      282.69      277.40     19.44 o 
  -8   4   7      886.85      922.73     30.88 o 
  -7   4   7       57.97       67.33      8.01 o 
  -6   4   7     2153.21     2237.50     31.81 o 
  -5   4   7      140.57      168.62     12.08 o 
  -4   4   7       44.49       48.57      7.72 o 
  -3   4   7      316.94      306.58     12.50 o 
  -2   4   7     1430.35     1404.29     30.60 o 
  -1   4   7      121.09      145.49     17.77 o 
   0   4   7     2961.66     2946.54    191.55 o 
   1   4   7      104.71      138.34     17.11 o 
   2   4   7      905.70      900.68     28.47 o 
   3   4   7       14.27       15.55      9.07 o 
   4   4   7       96.60       95.07      8.79 o 
   5   4   7     1940.75     2004.01     26.26 o 
   6   4   7     1002.77     1072.58     33.08 o 
   7   4   7      114.24      108.51     12.24 o 
   8   4   7      576.18      601.11     24.61 o 
   9   4   7      231.08      221.03     16.72 o 
  10   4   7       18.81       36.05     13.53 o 
  11   4   7      364.48      387.92     25.68 o 
  12   4   7      246.24      200.83     23.59 o 
 -13   5   7        0.12        2.57     17.25 o 
 -12   5   7      356.08      331.88     72.77 o 
 -11   5   7        3.16       14.67      9.09 o 
 -10   5   7     1605.09     1599.50     51.14 o 
  -9   5   7       12.21       21.11     10.23 o 
  -8   5   7      819.15      840.74     30.93 o 
  -7   5   7       94.05      100.94     10.40 o 
  -6   5   7      449.84      469.62     17.49 o 
  -5   5   7       66.13       64.73      8.03 o 
  -4   5   7     5908.23     6280.95     96.35 o 
  -3   5   7       70.84       79.63      9.23 o 
  -2   5   7      601.52      621.26     27.18 o 
  -1   5   7      390.47      410.29     21.90 o 
   0   5   7     1669.92     1665.80     54.98 o 
   1   5   7        0.51        4.57      3.99 o 
   2   5   7     1401.97     1439.75     47.04 o 
   3   5   7      357.61      332.98     12.88 o 
   4   5   7      475.10      488.72     15.60 o 
   5   5   7      375.49      398.33     19.12 o 
   6   5   7      757.22      752.84     26.32 o 
   7   5   7       30.57       24.40     11.96 o 
   8   5   7      171.76      191.07     15.74 o 
   9   5   7       67.78       50.66     14.36 o 
  10   5   7      580.80      573.95     25.39 o 
  11   5   7        0.60        5.57     10.60 o 
  12   5   7      141.89      106.58     21.95 o 
 -12   6   7        8.78        0.41     14.19 o 
 -11   6   7        3.72       21.19     14.13 o 
 -10   6   7        1.92       13.64     11.62 o 
  -9   6   7      104.09      108.49     18.19 o 
  -8   6   7      211.37      206.53     17.53 o 
  -7   6   7       25.41       24.45     12.03 o 
  -6   6   7      597.63      602.54     25.77 o 
  -5   6   7      491.45      508.67     21.71 o 
  -4   6   7      493.31      501.27     21.94 o 
  -3   6   7      165.59      170.13     13.68 o 
  -2   6   7      263.06      253.39     23.58 o 
  -1   6   7      520.07      487.91     23.32 o 
   0   6   7     1740.98     1652.23     52.64 o 
   1   6   7      248.11      287.20     27.67 o 
   2   6   7      445.24      446.60     38.22 o 
   3   6   7       89.16       81.45     10.33 o 
   4   6   7      349.24      327.32     25.25 o 
   5   6   7     1201.37     1193.60     35.70 o 
   6   6   7      929.89      958.40     50.83 o 
   7   6   7      308.05      300.83     19.29 o 
   8   6   7      146.78      152.28     14.35 o 
   9   6   7       10.88       14.17      9.40 o 
  10   6   7      108.97      113.05     29.71 o 
  11   6   7      192.28      183.49     56.46 o 
 -11   7   7      112.83      106.28     66.27 o 
 -10   7   7       11.64       14.16     18.77 o 
  -9   7   7      388.89      353.49    157.32 o 
  -8   7   7        0.92       15.50     13.49 o 
  -7   7   7       10.62       23.14     11.37 o 
  -6   7   7       73.04       84.78     33.52 o 
  -5   7   7      637.67      667.53     39.03 o 
  -4   7   7       12.52       17.52     20.79 o 
  -3   7   7      861.68      868.58     37.98 o 
  -2   7   7      414.27      393.57     41.54 o 
  -1   7   7       20.94       22.11     11.19 o 
   0   7   7      118.50      100.55     33.16 o 
   1   7   7      124.98      134.77     22.51 o 
   2   7   7      672.75      768.28     55.43 o 
   3   7   7      252.90      263.14     20.39 o 
   4   7   7      393.92      443.73     48.80 o 
   5   7   7       35.29       55.79     29.44 o 
   6   7   7      232.42      202.58     29.30 o 
   7   7   7       23.13       39.43     31.77 o 
   8   7   7      371.53      365.63     52.11 o 
  -9   8   7        3.77       28.90     29.39 o 
  -8   8   7       53.10       59.10     28.72 o 
  -7   8   7      626.97      694.25    176.90 o 
  -6   8   7       69.50       91.96     22.22 o 
  -5   8   7      151.48      168.70     65.37 o 
  -4   8   7       84.34       77.56     17.19 o 
  -3   8   7       85.42      110.55     21.09 o 
  -2   8   7       79.35       83.60     20.90 o 
  -1   8   7      357.85      384.05     41.80 o 
   0   8   7        1.62        8.31     13.70 o 
   2   8   7       15.37       21.11     11.90 o 
   3   8   7        3.19        0.40     22.81 o 
   4   8   7        1.40       14.52     22.54 o 
   5   8   7        9.41        8.69     22.09 o 
   6   8   7        0.72        7.53     20.84 o 
   7   8   7      276.58      223.37     36.20 o 
  -6   9   7       18.13       26.53     24.60 o 
  -5   9   7        8.65       -2.46     16.67 o 
  -4   9   7      118.47       96.99     20.87 o 
  -3   9   7      225.47      241.18     34.48 o 
  -2   9   7       81.68       80.01     21.08 o 
  -1   9   7      292.91      262.37     53.03 o 
   0   9   7      283.88      247.08     57.69 o 
   1   9   7       40.16       19.49     13.61 o 
   2   9   7        2.22        4.84     19.76 o 
   3   9   7      455.82      472.81     50.10 o 
   4   9   7       24.50       26.08     19.89 o 
   5   9   7      287.57      270.77     75.77 o 
 -14   0   8        0.65       14.25     29.35 o 
 -12   0   8     1470.30     1487.59    112.40 o 
 -10   0   8      749.73      759.25     37.14 o 
  -8   0   8      243.82      220.94     19.80 o 
  -6   0   8     2202.33     2381.40     62.20 o 
  -4   0   8     2735.19     2736.67     52.22 o 
  -2   0   8     2259.91     2344.68     43.70 o 
   0   0   8      229.47      219.16     29.30 o 
   2   0   8     4066.99     4074.81    188.31 o 
   4   0   8     4803.81     4930.98    151.81 o 
   6   0   8       53.47       50.43      9.27 o 
   8   0   8     4272.31     3818.25    260.40 o 
  10   0   8     2145.32     2450.28     80.92 o 
  12   0   8       80.13       86.43     34.50 o 
 -15   1   8       79.16       59.28     20.55 o 
 -14   1   8      256.26      230.37     20.61 o 
 -13   1   8      251.77      277.99     29.47 o 
 -12   1   8      496.20      530.20     23.95 o 
 -11   1   8      156.42      151.58     12.54 o 
 -10   1   8        1.84        9.55      8.64 o 
  -9   1   8      282.68      274.77     13.59 o 
  -8   1   8     1676.80     1749.39     31.27 o 
  -7   1   8      598.02      646.03     29.18 o 
  -6   1   8     2883.40     2913.02     50.87 o 
  -5   1   8      865.23      823.67     20.31 o 
  -4   1   8       55.95       45.14      6.54 o 
  -3   1   8     1753.18     1715.47     48.68 o 
  -2   1   8     3631.31     3743.13     43.59 o 
  -1   1   8     3417.17     3528.53     87.87 o 
   0   1   8     6378.92     6443.83    180.79 o 
   1   1   8        4.11       11.64      5.14 o 
   2   1   8      737.26      672.10     21.28 o 
   3   1   8      421.47      452.09     21.15 o 
   4   1   8     1206.30     1169.23     33.08 o 
   5   1   8      543.10      520.66     19.56 o 
   6   1   8     2295.53     2267.77     32.91 o 
   7   1   8      101.79       91.79      7.50 o 
   8   1   8      326.86      315.51     16.31 o 
   9   1   8       34.32       30.96     10.68 o 
  10   1   8       80.12      108.16     26.23 o 
  11   1   8        9.16        9.93     17.28 o 
  12   1   8      286.12      280.53     38.51 o 
  13   1   8       19.39       31.75     21.19 o 
 -15   2   8      121.82      115.29     44.14 o 
 -14   2   8        7.58       25.98     12.92 o 
 -13   2   8        6.25        9.27     10.64 o 
 -12   2   8        6.29       14.53      9.93 o 
 -11   2   8      324.36      328.13     15.90 o 
 -10   2   8     1367.85     1381.17     34.24 o 
  -9   2   8      243.58      256.79     13.16 o 
  -8   2   8     1638.61     1546.19     31.15 o 
  -7   2   8       56.04       50.04      7.83 o 
  -6   2   8      496.62      477.30     15.77 o 
  -5   2   8     1196.65     1206.06     26.43 o 
  -4   2   8     6013.67     6202.19    102.20 o 
  -3   2   8     1562.55     1554.30     25.43 o 
  -2   2   8      712.31      634.95     21.51 o 
  -1   2   8      564.08      552.49     18.30 o 
   0   2   8     4051.29     4221.19     67.53 o 
   1   2   8      489.71      478.86     17.42 o 
   2   2   8     3675.90     3705.76     52.09 o 
   3   2   8     1673.76     1682.20     66.61 o 
   4   2   8      134.05      136.16     10.80 o 
   5   2   8      603.21      608.03     42.63 o 
   6   2   8      176.23      164.64      8.94 o 
   7   2   8      114.53      113.42     14.36 o 
   8   2   8       31.97       26.62     13.11 o 
   9   2   8      585.38      571.79     25.04 o 
  10   2   8        6.73       10.81     10.36 o 
  11   2   8      161.52      169.33     35.40 o 
  12   2   8       71.70       45.26     35.89 o 
  13   2   8        6.79        7.03     21.82 o 
 -14   3   8      173.47      155.30     35.24 o 
 -13   3   8      106.48      102.85     19.92 o 
 -12   3   8       43.08       38.21     12.14 o 
 -11   3   8        3.61        8.39      7.69 o 
 -10   3   8       41.86       44.45     15.42 o 
  -9   3   8      301.26      301.81     18.69 o 
  -8   3   8      492.17      499.67     23.14 o 
  -7   3   8     1622.20     1688.27     38.52 o 
  -6   3   8      347.27      342.58     28.55 o 
  -5   3   8      148.49      156.64     14.26 o 
  -4   3   8       23.58       32.59      6.83 o 
  -3   3   8        9.26       13.90      7.95 o 
  -2   3   8      115.33      117.04      9.84 o 
  -1   3   8     1660.97     1733.59     33.55 o 
   0   3   8      352.31      321.64     12.91 o 
   1   3   8     2838.59     2911.93     57.52 o 
   2   3   8       83.70       79.87     10.69 o 
   3   3   8        4.00        8.34      8.56 o 
   4   3   8      230.63      246.90     15.67 o 
   5   3   8     1118.15     1101.55     27.79 o 
   6   3   8      514.41      512.59     20.19 o 
   7   3   8     2402.84     2468.73     73.05 o 
   8   3   8      251.92      252.05     18.99 o 
   9   3   8       27.02       38.12     12.80 o 
  10   3   8       44.49       46.49     12.34 o 
  11   3   8      656.25      685.30     36.45 o 
  12   3   8      135.53      102.22     22.46 o 
  13   3   8      225.35      187.72     43.17 o 
 -14   4   8       10.97       15.53     11.26 o 
 -13   4   8        4.18        7.43     10.90 o 
 -12   4   8      319.11      301.01     26.54 o 
 -11   4   8      617.25      627.96     40.98 o 
 -10   4   8        5.16        7.94      7.38 o 
  -9   4   8     1846.46     1884.16     45.98 o 
  -8   4   8      622.25      614.32     20.58 o 
  -7   4   8      293.35      278.59     14.68 o 
  -6   4   8      132.90      145.41     12.62 o 
  -5   4   8     1474.90     1497.65     29.82 o 
  -4   4   8      160.08      171.16     12.56 o 
  -3   4   8     3921.20     4077.90    115.98 o 
  -2   4   8       15.34       18.75      5.89 o 
  -1   4   8       42.50       42.73      6.62 o 
   0   4   8      100.30       92.32      9.31 o 
   1   4   8     1901.80     1870.18     56.14 o 
   2   4   8       33.71       35.26     11.20 o 
   3   4   8     2564.16     2589.17     50.37 o 
   4   4   8      262.33      284.89     13.46 o 
   5   4   8       95.27       95.18      8.32 o 
   6   4   8        0.79       12.45      9.72 o 
   7   4   8      280.82      284.32     18.50 o 
   8   4   8      532.05      588.15     25.81 o 
   9   4   8      404.34      425.75     24.22 o 
  10   4   8      233.77      235.90     20.24 o 
  11   4   8      103.67       97.88     15.45 o 
  12   4   8      100.31       83.37     22.95 o 
 -13   5   8      391.19      360.03     91.20 o 
 -12   5   8        0.86       10.44     15.18 o 
 -11   5   8       89.74       78.34     12.80 o 
 -10   5   8       14.12        7.64     10.17 o 
  -9   5   8      546.50      547.38     26.04 o 
  -8   5   8       89.00       89.81     12.35 o 
  -7   5   8     1294.06     1276.26     36.84 o 
  -6   5   8       40.92       39.21      7.42 o 
  -5   5   8      798.93      786.64     25.65 o 
  -4   5   8       98.12       98.99      9.74 o 
  -3   5   8     1677.76     1740.63     48.24 o 
  -2   5   8      130.89      114.05     16.23 o 
  -1   5   8     4088.16     4302.54     59.59 o 
   0   5   8        2.41       15.89      7.62 o 
   1   5   8      390.14      422.21     27.20 o 
   2   5   8      150.79      140.23      9.27 o 
   3   5   8      569.38      539.27     16.14 o 
   4   5   8        8.91       11.35      7.78 o 
   5   5   8     2021.99     2074.35     51.66 o 
   6   5   8       63.10       58.46     10.52 o 
   7   5   8      148.38      147.11     13.59 o 
   8   5   8      237.11      232.52     18.26 o 
   9   5   8       23.99       18.98     11.58 o 
  10   5   8        2.64        9.88     10.67 o 
  11   5   8       58.12       72.88     19.42 o 
 -12   6   8      222.51      161.24     49.02 o 
 -11   6   8      192.00      131.91     27.30 o 
 -10   6   8       78.70       85.19     22.81 o 
  -9   6   8       17.59       14.47     10.96 o 
  -8   6   8       40.22       40.74     12.59 o 
  -7   6   8      187.72      175.88     15.82 o 
  -6   6   8       45.73       45.38      9.12 o 
  -5   6   8      553.59      532.44     25.99 o 
  -4   6   8       24.56       32.00     11.11 o 
  -3   6   8      255.71      251.12     23.63 o 
  -2   6   8      137.56      149.50     21.30 o 
  -1   6   8      181.84      145.57     33.02 o 
   0   6   8       84.57       84.03     14.99 o 
   1   6   8      283.37      259.48     27.60 o 
   2   6   8      309.25      327.52     18.63 o 
   3   6   8      938.96      957.28     32.20 o 
   4   6   8      895.85      907.54     61.42 o 
   5   6   8      500.82      498.03     22.32 o 
   6   6   8       78.56       71.42     11.38 o 
   7   6   8       79.21       75.80     11.72 o 
   8   6   8      346.27      299.40     20.34 o 
   9   6   8      427.98      394.31     54.40 o 
  10   6   8      360.32      336.06     37.64 o 
 -10   7   8       19.42       11.69     15.10 o 
  -9   7   8       82.07       37.33     29.66 o 
  -8   7   8      115.36      105.07     55.20 o 
  -7   7   8      261.23      257.10     27.44 o 
  -6   7   8      492.07      553.03     49.39 o 
  -5   7   8       14.15       12.97     12.48 o 
  -4   7   8        3.36       13.75      9.10 o 
  -3   7   8       21.43       26.37     12.06 o 
  -2   7   8      883.83      912.75     50.63 o 
  -1   7   8      111.13      131.44     22.57 o 
   0   7   8     1237.76     1273.98     65.55 o 
   1   7   8      171.79      207.76     41.87 o 
   2   7   8       47.71       34.96     14.29 o 
   3   7   8       14.87       30.25     31.28 o 
   4   7   8      192.68      194.15     33.07 o 
   5   7   8       76.75      117.08     30.29 o 
   6   7   8      324.50      278.80     39.48 o 
   7   7   8      157.71      220.23     44.54 o 
   8   7   8        4.23       13.22     19.04 o 
   9   7   8       13.94       28.09     26.21 o 
  -8   8   8      239.49      199.22    115.60 o 
  -7   8   8       52.28       35.44     24.96 o 
  -6   8   8       86.22       63.85     18.91 o 
  -5   8   8       68.76       59.19     21.06 o 
  -4   8   8      929.73     1017.99     39.50 o 
  -3   8   8      282.02      268.80     32.69 o 
  -2   8   8      386.38      389.20     39.51 o 
  -1   8   8       46.98       17.53     13.51 o 
   0   8   8      133.10      144.82     25.79 o 
   1   8   8      103.42       47.90     29.44 o 
   2   8   8      422.22      490.87     50.27 o 
   3   8   8        6.71       19.00     32.62 o 
   4   8   8       59.12       39.43     25.27 o 
   5   8   8      139.93      166.60     38.22 o 
   6   8   8       30.14       33.11     24.60 o 
   7   8   8       33.29       25.00     21.96 o 
  -5   9   8        1.48       -3.24     10.77 o 
  -4   9   8       33.27       37.95     20.84 o 
  -3   9   8      108.90       76.95     20.58 o 
  -2   9   8       21.30       35.38     13.35 o 
  -1   9   8       30.44       33.08     14.80 o 
   0   9   8      117.20      123.26     33.70 o 
   1   9   8       57.29       80.03     31.50 o 
   3   9   8       71.70       73.26     30.33 o 
   4   9   8       25.64       23.30     20.88 o 
 -15   0   9      291.83      220.99     65.37 o 
 -13   0   9      852.27      800.78     32.87 o 
 -11   0   9        3.73       12.50     14.79 o 
  -9   0   9     2656.04     2737.86     82.59 o 
  -7   0   9     2899.28     2772.88     60.31 o 
  -5   0   9      113.68      156.10     16.11 o 
  -3   0   9     5241.20     5430.01    140.09 o 
  -1   0   9     1394.29     1309.02     92.95 o 
   1   0   9     1281.77     1347.98     62.66 o 
   3   0   9        8.71       20.03     17.12 o 
   5   0   9      173.89      137.69     18.10 o 
   7   0   9     1426.76     1431.19     46.67 o 
   9   0   9       49.05       64.70     28.27 o 
  11   0   9      505.09      456.59     56.10 o 
  13   0   9      531.52      533.62     52.74 o 
 -15   1   9       66.78       79.36     23.11 o 
 -14   1   9      113.14       95.48     15.46 o 
 -13   1   9       49.00       37.42     12.40 o 
 -12   1   9      370.77      389.30     19.41 o 
 -11   1   9      820.38      797.91     25.34 o 
 -10   1   9       60.99       51.75      9.57 o 
  -9   1   9      862.63      822.77     27.39 o 
  -8   1   9      470.35      475.51     16.45 o 
  -7   1   9       92.07       85.55      9.84 o 
  -6   1   9       67.89       62.96      8.21 o 
  -5   1   9     3075.38     3122.13     54.20 o 
  -4   1   9     1005.64     1022.36     23.47 o 
  -3   1   9     3331.89     3450.51     83.39 o 
  -2   1   9     2753.62     2846.16     62.02 o 
  -1   1   9        0.56        6.31      7.27 o 
   0   1   9       13.04        6.61      5.18 o 
   1   1   9     3705.56     3728.51     67.32 o 
   2   1   9     2516.64     2563.85     44.85 o 
   3   1   9     3728.93     3762.36    157.86 o 
   4   1   9        4.82        7.88      9.00 o 
   5   1   9      181.43      188.87     13.43 o 
   6   1   9       98.19       97.71      9.33 o 
   7   1   9      606.66      612.22     15.27 o 
   8   1   9      344.09      342.96     17.31 o 
   9   1   9      714.71      736.35     28.02 o 
  10   1   9      383.16      422.54     33.89 o 
  11   1   9       75.99       91.54     24.05 o 
  12   1   9       73.04       52.43     18.73 o 
  13   1   9       35.48       59.60     25.08 o 
 -14   2   9      230.58      265.98     21.36 o 
 -13   2   9       19.10       36.16     14.91 o 
 -12   2   9      195.23      196.11     13.86 o 
 -11   2   9       16.43       14.86     12.26 o 
 -10   2   9       21.85       30.42     10.15 o 
  -9   2   9      129.98      117.41     11.97 o 
  -8   2   9      630.96      613.91     19.28 o 
  -7   2   9      912.25      989.25     22.15 o 
  -6   2   9      487.60      492.04     18.18 o 
  -5   2   9     1001.03     1044.63     27.63 o 
  -4   2   9      114.15      102.35      8.83 o 
  -3   2   9      364.21      378.66     14.19 o 
  -2   2   9     1662.81     1695.52     33.39 o 
  -1   2   9     7645.94     7990.39    216.66 o 
   0   2   9     1741.20     1711.66     33.84 o 
   1   2   9      168.37      145.08     12.31 o 
   2   2   9      273.84      284.08     13.64 o 
   3   2   9     2674.72     2715.48     60.25 o 
   4   2   9      303.60      289.66     25.36 o 
   5   2   9     9317.23     9918.82    221.51 o 
   6   2   9      808.24      763.53     27.13 o 
   7   2   9       44.35       61.86     13.90 o 
   8   2   9      221.99      216.76     17.89 o 
   9   2   9      619.97      613.34     31.40 o 
  10   2   9       47.28       31.00     10.01 o 
  11   2   9      290.26      279.60     48.26 o 
  12   2   9      188.11      170.00     38.76 o 
  13   2   9        3.92        8.47     14.89 o 
 -14   3   9       54.73       83.89     45.37 o 
 -13   3   9       93.57      127.70     29.98 o 
 -12   3   9     1656.00     1691.19     69.25 o 
 -11   3   9      336.45      324.76     20.96 o 
 -10   3   9      813.81      859.69     29.26 o 
  -9   3   9       69.90       72.14     13.21 o 
  -8   3   9       89.86       79.95     10.61 o 
  -7   3   9      119.73      119.57     11.74 o 
  -6   3   9     2654.02     2786.58     42.22 o 
  -5   3   9      679.22      680.75     25.15 o 
  -4   3   9     1727.65     1722.52     45.50 o 
  -3   3   9      320.87      326.99     12.96 o 
  -2   3   9      211.65      211.10     12.32 o 
  -1   3   9       12.55       15.20      5.69 o 
   0   3   9     1317.90     1501.69     30.24 o 
   1   3   9      233.45      247.01     12.36 o 
   2   3   9      985.70     1002.82     26.98 o 
   3   3   9      317.47      320.65     19.43 o 
   4   3   9     1493.49     1516.59     32.73 o 
   5   3   9        1.11        6.20      6.52 o 
   6   3   9      595.56      557.65     30.06 o 
   7   3   9      260.89      268.09     16.48 o 
   8   3   9      504.70      513.65     22.98 o 
   9   3   9      386.13      366.03     24.31 o 
  10   3   9     1507.99     1544.96     46.93 o 
  11   3   9       55.80       40.10     30.38 o 
  12   3   9       14.89       12.27     14.27 o 
 -13   4   9       32.69       17.15     13.73 o 
 -12   4   9      109.64      113.42     16.09 o 
 -11   4   9        6.65       22.39     11.76 o 
 -10   4   9       88.54       69.86     12.13 o 
  -9   4   9      361.81      330.96     24.77 o 
  -8   4   9     1592.63     1623.68     43.62 o 
  -7   4   9      101.80       91.10     10.94 o 
  -6   4   9     2073.28     2144.69     60.83 o 
  -5   4   9      464.87      486.90     31.01 o 
  -4   4   9       94.86       91.22      9.69 o 
  -3   4   9      415.25      427.47     19.21 o 
  -2   4   9     1881.97     1995.74     33.88 o 
  -1   4   9      563.31      590.92     19.68 o 
   0   4   9     2672.82     2662.29     51.34 o 
   1   4   9        1.10        3.22      8.46 o 
   2   4   9        3.96       11.13      5.83 o 
   3   4   9       65.23       66.38     13.38 o 
   4   4   9     1806.81     1873.21     46.16 o 
   5   4   9     1396.37     1391.64     55.79 o 
   6   4   9     1318.06     1403.49     40.84 o 
   7   4   9       83.10      102.29     15.62 o 
   8   4   9        9.38        2.20     11.73 o 
   9   4   9       57.77       50.27     13.10 o 
  10   4   9      185.50      189.00     17.41 o 
  11   4   9        6.00       11.65     10.59 o 
  12   4   9      124.70      125.75     32.09 o 
 -13   5   9       42.19       10.08     13.53 o 
 -12   5   9        7.57        6.59     19.98 o 
 -11   5   9      109.72       91.63     18.78 o 
 -10   5   9      323.97      324.93     26.19 o 
  -9   5   9        6.33       12.75      7.32 o 
  -8   5   9      144.57      152.00     13.54 o 
  -7   5   9       10.77       10.65      6.95 o 
  -6   5   9      266.71      281.70     18.47 o 
  -5   5   9       53.37       65.75      8.98 o 
  -4   5   9     2182.85     2276.34     68.38 o 
  -3   5   9       21.88       24.89      7.15 o 
  -2   5   9     1388.80     1353.70     38.73 o 
  -1   5   9      141.95      144.75     18.71 o 
   0   5   9      524.77      529.06     21.82 o 
   1   5   9       59.32       56.21     11.23 o 
   2   5   9     2899.79     3113.53    107.05 o 
   3   5   9       19.98       22.41      6.97 o 
   4   5   9       61.64       64.48      8.91 o 
   5   5   9       29.82       22.51     13.91 o 
   6   5   9       12.61       17.83      7.48 o 
   7   5   9       12.66       11.42      9.60 o 
   8   5   9      803.61      841.54     41.98 o 
   9   5   9      150.42      148.71     16.07 o 
  10   5   9       24.99       17.39     12.50 o 
  11   5   9       69.54       28.40     10.76 o 
 -11   6   9        7.74       19.59     14.72 o 
 -10   6   9       43.51       36.78     14.67 o 
  -9   6   9      242.34      230.74     25.59 o 
  -8   6   9      359.30      363.28     28.20 o 
  -7   6   9      441.22      492.00     28.51 o 
  -6   6   9       95.36       93.74     13.52 o 
  -5   6   9        2.45       -1.55      9.59 o 
  -4   6   9      279.78      284.82     21.57 o 
  -3   6   9      133.33      147.06     20.28 o 
  -2   6   9      835.35      840.69     38.91 o 
  -1   6   9        7.08       15.43      8.28 o 
   0   6   9      440.06      415.23     24.42 o 
   1   6   9      291.08      289.52     20.48 o 
   2   6   9      105.06       92.13     14.18 o 
   3   6   9       57.61       65.82     13.34 o 
   4   6   9      115.09      157.41     36.29 o 
   5   6   9      219.72      198.59     20.30 o 
   6   6   9      371.32      392.87     31.89 o 
   7   6   9      430.06      425.79     26.11 o 
   8   6   9      184.44      170.04     20.82 o 
   9   6   9       99.00      132.54     33.11 o 
  10   6   9       18.04       26.84     25.59 o 
 -10   7   9       68.42       35.94     23.39 o 
  -9   7   9      231.66      154.77     80.30 o 
  -8   7   9       72.67       63.04     31.54 o 
  -7   7   9        8.93        6.85     12.05 o 
  -6   7   9      431.60      467.03     46.22 o 
  -5   7   9      334.54      310.30     36.52 o 
  -4   7   9      140.08      132.48     23.35 o 
  -3   7   9      811.29      870.99     48.19 o 
  -2   7   9      212.30      231.07     36.09 o 
  -1   7   9        0.20        4.44     13.06 o 
   0   7   9      433.19      477.51     37.86 o 
   1   7   9      731.02      776.65     43.43 o 
   2   7   9      102.28      107.90     15.39 o 
   3   7   9      637.95      702.54     57.13 o 
   4   7   9      136.70      140.34     32.35 o 
   5   7   9       57.47       97.32     30.60 o 
   6   7   9      348.18      338.88     55.43 o 
   7   7   9       36.22       48.44     29.80 o 
   8   7   9       71.75       50.90     22.81 o 
  -8   8   9       28.62       31.14     19.67 o 
  -7   8   9      159.08      136.44     81.86 o 
  -6   8   9       66.97       53.99     19.98 o 
  -5   8   9      102.28       88.35     17.64 o 
  -4   8   9       23.37       21.65     13.30 o 
  -3   8   9      147.48      137.02     26.01 o 
  -2   8   9       62.10       33.81     20.41 o 
  -1   8   9     1125.58     1189.59     75.73 o 
   0   8   9      106.65      104.28     23.85 o 
   1   8   9       76.49       72.93     24.26 o 
   2   8   9       91.40       75.19     28.36 o 
   3   8   9      176.73      188.51     37.37 o 
   4   8   9      219.59      194.24     40.10 o 
   5   8   9     1217.31     1278.77     73.93 o 
   6   8   9       22.48       56.55     30.65 o 
  -4   9   9        2.26        8.59      9.91 o 
  -3   9   9       60.59       50.41     19.65 o 
  -2   9   9        3.93        4.80     12.93 o 
  -1   9   9        5.08       -0.81     18.77 o 
   0   9   9        0.79        7.64     11.63 o 
   1   9   9       54.38       -0.54     20.25 o 
   2   9   9        4.94       20.52     25.41 o 
 -14   0  10       34.12       41.13     24.82 o 
 -12   0  10      992.49      948.85     44.61 o 
 -10   0  10     1427.71     1485.44     67.26 o 
  -8   0  10       93.38       55.09     15.12 o 
  -6   0  10     3024.88     3081.61     62.97 o 
  -4   0  10     1382.96     1405.64     43.02 o 
  -2   0  10        2.51       29.81     13.49 o 
   0   0  10     3103.14     3332.74     88.46 o 
   2   0  10      714.21      757.93     28.68 o 
   4   0  10       12.28        1.75     13.13 o 
   6   0  10      286.59      298.78     21.01 o 
   8   0  10      253.24      266.41     18.57 o 
  10   0  10      221.11      242.59     36.25 o 
  12   0  10        1.25       16.76     27.69 o 
 -14   1  10      327.64      301.50     21.36 o 
 -13   1  10      172.72      155.18     17.68 o 
 -12   1  10       81.13       79.43     14.11 o 
 -11   1  10       82.50       78.18     12.35 o 
 -10   1  10      260.88      257.95     15.53 o 
  -9   1  10      193.91      172.64     13.16 o 
  -8   1  10     1605.43     1691.22     46.01 o 
  -7   1  10      403.01      364.63     15.91 o 
  -6   1  10      917.56      941.15     37.42 o 
  -5   1  10      235.32      239.47     12.48 o 
  -4   1  10      230.56      232.28     12.05 o 
  -3   1  10     1982.61     2049.43     39.26 o 
  -2   1  10     3481.68     3643.38     61.69 o 
  -1   1  10     1021.08     1051.00     27.23 o 
   0   1  10     2590.04     2618.42     58.76 o 
   1   1  10      617.00      637.18     17.03 o 
   2   1  10       40.56       39.80      7.70 o 
   3   1  10      622.41      645.70     38.15 o 
   4   1  10     2506.54     2503.44     49.35 o 
   5   1  10      787.34      780.47     22.26 o 
   6   1  10     1684.95     1639.34     41.93 o 
   7   1  10        3.64       11.66      7.15 o 
   8   1  10       34.45       39.68     12.01 o 
   9   1  10      379.83      424.22     34.67 o 
  10   1  10      324.29      364.44     34.43 o 
  11   1  10       94.99       86.69     28.09 o 
  12   1  10      221.99      261.20     28.97 o 
 -14   2  10       45.82       11.96     13.62 o 
 -13   2  10       70.23       56.23     14.39 o 
 -12   2  10      162.66      147.16     13.89 o 
 -11   2  10      651.63      676.88     28.48 o 
 -10   2  10       55.91       44.63      9.98 o 
  -9   2  10      429.82      440.58     18.16 o 
  -8   2  10      373.94      307.32     15.40 o 
  -7   2  10       95.39       92.84     10.05 o 
  -6   2  10      800.82      813.20     22.60 o 
  -5   2  10     1114.51     1080.04     26.41 o 
  -4   2  10     2800.71     2940.66     48.65 o 
  -3   2  10      567.22      578.57     17.90 o 
  -2   2  10       28.60       30.04      6.63 o 
  -1   2  10      306.21      295.01     18.69 o 
   0   2  10     1143.75     1162.36     28.27 o 
   1   2  10     1576.14     1649.05     31.84 o 
   2   2  10     4768.30     4802.56    129.66 o 
   3   2  10      948.64      927.63     27.12 o 
   4   2  10      531.57      538.67     31.19 o 
   5   2  10        2.64       11.60     14.76 o 
   6   2  10      791.84      788.51     32.56 o 
   7   2  10      187.32      189.81     19.01 o 
   8   2  10     1678.23     1648.35     54.15 o 
   9   2  10      219.52      218.91     20.42 o 
  10   2  10       35.05       48.48     22.48 o 
  11   2  10       52.10       56.86     21.76 o 
  12   2  10      207.90      174.24     25.57 o 
 -14   3  10       46.66       50.92     16.58 o 
 -13   3  10      748.67      833.59     65.38 o 
 -12   3  10       57.89       57.58     14.04 o 
 -11   3  10        3.20        6.11      8.36 o 
 -10   3  10      197.98      168.86     13.45 o 
  -9   3  10     2448.60     2521.92     98.96 o 
  -8   3  10      809.19      783.75     39.46 o 
  -7   3  10      769.70      785.46     30.17 o 
  -6   3  10      162.97      162.38     15.45 o 
  -5   3  10       50.33       38.50      9.33 o 
  -4   3  10      610.03      597.93     28.11 o 
  -3   3  10     8112.02     8687.37    201.13 o 
  -2   3  10     1353.80     1369.25     32.85 o 
  -1   3  10     1480.31     1550.32     31.67 o 
   0   3  10      240.77      250.11     17.34 o 
   1   3  10       10.27       13.09      6.57 o 
   2   3  10       53.27       81.69     11.73 o 
   3   3  10      335.81      319.71     17.16 o 
   4   3  10      118.25      114.49     11.15 o 
   5   3  10      879.50      843.63     29.52 o 
   6   3  10       49.48       38.06     12.76 o 
   7   3  10      366.91      359.69     19.26 o 
   8   3  10        6.19       11.00     11.73 o 
   9   3  10       16.36       27.27     13.56 o 
  10   3  10       37.31       32.60     11.38 o 
  11   3  10      161.02      165.24     27.28 o 
  12   3  10       88.52       87.79     21.94 o 
 -13   4  10      115.84       98.66     14.95 o 
 -12   4  10       33.62       11.42      9.83 o 
 -11   4  10      265.39      289.64     22.66 o 
 -10   4  10       38.77       35.19     12.18 o 
  -9   4  10       61.64       61.60     10.45 o 
  -8   4  10       20.95       30.22     11.18 o 
  -7   4  10      342.93      335.31     15.42 o 
  -6   4  10      245.21      228.35     13.62 o 
  -5   4  10     2220.53     2263.76     49.19 o 
  -4   4  10       53.22       68.86      9.72 o 
  -3   4  10     1864.58     1984.03     39.33 o 
  -2   4  10       64.90       58.84      8.66 o 
  -1   4  10       81.12       75.02     11.40 o 
   0   4  10      151.94      155.78     13.98 o 
   1   4  10     1792.42     1817.06     34.33 o 
   2   4  10      390.76      446.57     30.69 o 
   3   4  10     1718.27     1842.40     57.16 o 
   4   4  10      319.51      316.05     21.77 o 
   5   4  10       19.12       20.28     11.86 o 
   6   4  10       15.66       15.28     12.04 o 
   7   4  10      925.30      982.25     42.23 o 
   8   4  10       93.46       83.29     15.46 o 
   9   4  10      642.29      676.11     27.25 o 
  10   4  10        0.44       26.27     14.59 o 
  11   4  10        0.37       18.37     18.15 o 
 -12   5  10       66.56       50.48     20.95 o 
 -11   5  10       95.70       84.49     18.23 o 
 -10   5  10       40.58       48.75     24.33 o 
  -9   5  10       42.85       44.85      9.98 o 
  -8   5  10      302.57      288.89     18.21 o 
  -7   5  10      709.29      697.55     37.30 o 
  -6   5  10      108.08       94.01     12.04 o 
  -5   5  10        6.51       15.02      7.33 o 
  -4   5  10      168.73      188.82     16.03 o 
  -3   5  10       30.51       33.21     11.05 o 
  -2   5  10      297.94      293.71     19.22 o 
  -1   5  10     1908.07     1995.19     95.08 o 
   0   5  10       28.59       39.86     10.08 o 
   1   5  10      357.85      354.93     16.24 o 
   2   5  10        8.58       19.07     10.45 o 
   3   5  10      936.99      953.27     29.49 o 
   4   5  10       88.24       64.57     13.17 o 
   5   5  10     1143.76     1169.49     52.38 o 
   6   5  10        3.34       16.66     12.71 o 
   7   5  10       37.83       38.49     12.15 o 
   8   5  10        6.63        6.11     10.29 o 
   9   5  10      463.98      449.41     33.06 o 
  10   5  10       11.46       17.37     11.20 o 
 -11   6  10      489.43      370.05     95.45 o 
 -10   6  10      164.89      158.80     29.35 o 
  -9   6  10      265.39      245.85     31.55 o 
  -8   6  10      113.70       79.38     12.90 o 
  -7   6  10      100.56       98.80     16.71 o 
  -6   6  10      288.45      328.69     24.32 o 
  -5   6  10      621.67      642.68     36.19 o 
  -4   6  10      143.03      171.08     18.63 o 
  -3   6  10      138.06      144.54     21.87 o 
  -2   6  10      118.16      120.59     20.00 o 
  -1   6  10      626.96      629.73     24.39 o 
   0   6  10      105.07      115.75     16.49 o 
   1   6  10      803.18      805.21     34.19 o 
   2   6  10        8.27        4.43     11.97 o 
   3   6  10      226.74      209.34     33.74 o 
   4   6  10        2.75       -0.90     22.27 o 
   5   6  10       31.23       17.30     16.05 o 
   6   6  10        2.44       10.74     14.95 o 
   7   6  10       83.05       76.48     16.08 o 
   8   6  10        5.42       12.41     16.15 o 
   9   6  10       77.02       89.75     38.89 o 
  -9   7  10      561.73      450.01    156.02 o 
  -8   7  10       42.12       30.74     23.70 o 
  -7   7  10       42.32       27.93     16.68 o 
  -6   7  10      133.88      129.37     32.96 o 
  -5   7  10       44.23       22.21      9.22 o 
  -4   7  10       89.56       76.09     26.95 o 
  -3   7  10     1753.03     1884.91     60.25 o 
  -2   7  10      162.15      141.01     25.61 o 
  -1   7  10       86.72       91.44     22.25 o 
   0   7  10      616.70      638.47     35.25 o 
   1   7  10      120.64      135.62     18.56 o 
   2   7  10       16.22        3.50     21.28 o 
   3   7  10      152.85      126.45     28.81 o 
   4   7  10      672.81      693.27     50.32 o 
   5   7  10      108.31      116.68     31.46 o 
   6   7  10      458.70      479.22     65.51 o 
   7   7  10        4.71       13.98     20.52 o 
  -7   8  10       33.74       29.13     15.28 o 
  -6   8  10      116.01       96.51     20.84 o 
  -5   8  10       53.89       25.73     14.11 o 
  -4   8  10      512.63      506.19     58.87 o 
  -3   8  10       22.77       27.67     17.47 o 
  -2   8  10        2.87       10.56     14.19 o 
  -1   8  10       33.87       28.21     14.57 o 
   0   8  10      173.67      190.89     21.77 o 
   1   8  10       74.34       73.31     36.25 o 
   2   8  10      835.86      866.85     97.32 o 
   3   8  10       50.25       58.70     28.09 o 
   4   8  10      197.96      244.07     39.48 o 
   5   8  10        0.92       12.86     24.24 o 
  -3   9  10      169.63      124.26     38.78 o 
  -2   9  10      464.61      441.16    150.98 o 
  -1   9  10        3.47       11.96      8.50 o 
   0   9  10       70.67       76.85     24.24 o 
   1   9  10        6.85       11.52     19.63 o 
 -13   0  11       64.90       65.51     28.18 o 
 -11   0  11        2.47        8.37     13.17 o 
  -9   0  11     2509.81     2534.65     77.82 o 
  -7   0  11     3503.05     3594.14    147.73 o 
  -5   0  11      138.42      138.51     16.02 o 
  -3   0  11     6740.59     7227.96     97.60 o 
  -1   0  11     4455.88     4638.82     98.87 o 
   1   0  11      764.35      767.96     31.70 o 
   3   0  11     3634.59     3794.61     96.96 o 
   5   0  11     2164.84     2091.95     85.85 o 
   7   0  11      123.71      111.21     17.12 o 
   9   0  11      191.37      169.33     37.24 o 
  11   0  11      125.41      153.65     36.52 o 
 -14   1  11       86.21       60.60     23.82 o 
 -13   1  11      281.22      243.29     18.61 o 
 -12   1  11      324.84      315.48     20.68 o 
 -11   1  11      745.11      754.38     27.66 o 
 -10   1  11      214.32      192.89     14.84 o 
  -9   1  11       83.41       69.17     10.37 o 
  -8   1  11      780.98      712.62     30.21 o 
  -7   1  11      792.40      726.12     39.76 o 
  -6   1  11      376.38      338.51     16.47 o 
  -5   1  11     2603.08     2679.01     53.85 o 
  -4   1  11        4.24       16.94     10.66 o 
  -3   1  11      692.06      731.27     21.28 o 
  -2   1  11        0.09       14.61      7.71 o 
  -1   1  11      557.43      611.03     21.39 o 
   0   1  11      400.03      406.03     20.05 o 
   1   1  11     3202.22     3345.64     57.82 o 
   2   1  11      277.23      252.84     15.97 o 
   3   1  11     1275.51     1312.91     42.12 o 
   4   1  11     1430.59     1378.49     33.52 o 
   5   1  11       95.01      102.79     11.08 o 
   6   1  11      335.74      318.32     16.96 o 
   7   1  11     1191.61     1155.56     33.07 o 
   8   1  11      840.93      777.58     35.49 o 
   9   1  11      582.63      596.79     38.27 o 
  10   1  11      598.88      578.99     37.22 o 
  11   1  11        2.01       30.20     24.69 o 
  12   1  11      248.36      288.05     59.92 o 
 -14   2  11       95.50       74.68     17.29 o 
 -13   2  11       37.09       43.19     14.88 o 
 -12   2  11       36.92       56.58     13.58 o 
 -11   2  11      541.02      538.17     22.94 o 
 -10   2  11      239.92      227.21     15.69 o 
  -9   2  11      196.47      192.45     14.91 o 
  -8   2  11      989.88     1075.80     30.51 o 
  -7   2  11       31.31       35.30      9.55 o 
  -6   2  11      363.86      353.37     15.03 o 
  -5   2  11      124.29      111.19     10.57 o 
  -4   2  11      292.87      330.82     16.37 o 
  -3   2  11      169.20      160.64     11.65 o 
  -2   2  11     1329.93     1393.45     31.89 o 
  -1   2  11      201.39      190.55     15.66 o 
   0   2  11      382.09      399.01     19.95 o 
   1   2  11      437.59      425.54     21.93 o 
   2   2  11      294.16      274.77     17.14 o 
   3   2  11      273.94      292.91     37.10 o 
   4   2  11      946.18      989.10     52.60 o 
   5   2  11      461.17      442.50     19.45 o 
   6   2  11      520.41      491.52     25.35 o 
   7   2  11      340.93      333.73     18.89 o 
   8   2  11        2.58       15.35     11.43 o 
   9   2  11      344.39      346.86     25.50 o 
  10   2  11       86.36       82.49     19.36 o 
  11   2  11      356.46      357.31     39.79 o 
  12   2  11       85.77       53.87     16.56 o 
 -13   3  11       39.77       23.55     12.04 o 
 -12   3  11       90.04       69.06     17.28 o 
 -11   3  11      115.20      106.07     12.83 o 
 -10   3  11     1067.71     1112.72     39.78 o 
  -9   3  11       29.55       30.70     12.54 o 
  -8   3  11      134.06      129.11     12.67 o 
  -7   3  11      319.78      303.86     17.33 o 
  -6   3  11     1027.43     1064.93     38.03 o 
  -5   3  11      686.49      660.86     23.97 o 
  -4   3  11     2257.47     2341.77     40.71 o 
  -3   3  11      193.44      197.71     17.79 o 
  -2   3  11        3.11        9.93      7.54 o 
  -1   3  11      506.14      484.97     21.23 o 
   0   3  11     4493.22     4825.90     66.47 o 
   1   3  11      805.18      817.39     22.88 o 
   2   3  11     1191.22     1267.50     51.81 o 
   3   3  11      101.17       99.49     12.13 o 
   4   3  11      565.81      584.38     28.68 o 
   5   3  11       61.21       79.02     12.08 o 
   6   3  11      173.80      193.80     22.71 o 
   7   3  11       56.31       66.93     11.38 o 
   8   3  11       72.86       71.21     13.67 o 
   9   3  11        2.92       13.74     11.44 o 
  10   3  11      131.12      143.56     23.87 o 
  11   3  11        9.04       13.64     17.29 o 
 -13   4  11        0.36       24.07     11.26 o 
 -12   4  11        0.34       14.20     11.05 o 
 -11   4  11       48.17       49.14     13.92 o 
 -10   4  11      317.20      304.39     19.53 o 
  -9   4  11      137.77      126.57     12.31 o 
  -8   4  11      728.93      736.98     24.14 o 
  -7   4  11      211.00      203.77     14.16 o 
  -6   4  11      126.28      138.89     16.11 o 
  -5   4  11      104.94      108.88     11.09 o 
  -4   4  11      449.23      447.08     19.71 o 
  -3   4  11     1007.30     1018.71     28.59 o 
  -2   4  11     2429.33     2474.48     53.72 o 
  -1   4  11      243.18      236.88     17.22 o 
   0   4  11     1381.59     1308.60     34.78 o 
   1   4  11      742.55      748.53     29.32 o 
   2   4  11        4.02       11.77      7.03 o 
   3   4  11      325.25      348.73     20.53 o 
   4   4  11     1155.56     1201.37     58.07 o 
   5   4  11       43.71       41.74     11.92 o 
   6   4  11      450.94      482.36     32.99 o 
   7   4  11      273.77      284.72     26.82 o 
   8   4  11       10.91       17.67     12.73 o 
   9   4  11        2.68       13.50     12.07 o 
  10   4  11      345.46      331.21     23.03 o 
  11   4  11        6.11       11.96     14.51 o 
 -12   5  11      433.58      413.60     81.14 o 
 -11   5  11       14.01       24.38     27.33 o 
 -10   5  11        7.54        8.25     14.26 o 
  -9   5  11       78.37       95.24     11.97 o 
  -8   5  11      557.13      535.40     22.98 o 
  -7   5  11       20.03       29.36     10.69 o 
  -6   5  11     1022.44     1020.05     28.64 o 
  -5   5  11      160.12      169.46     15.10 o 
  -4   5  11      188.54      208.56     20.21 o 
  -3   5  11      266.05      265.98     17.56 o 
  -2   5  11      106.31      112.13     16.36 o 
  -1   5  11       31.89       39.87      8.24 o 
   0   5  11      270.95      281.25     19.56 o 
   1   5  11       85.52       88.51     12.81 o 
   2   5  11     1098.57     1088.44     36.65 o 
   3   5  11       22.84       16.89      8.30 o 
   4   5  11      561.33      514.78     45.64 o 
   5   5  11        4.05       10.03     11.23 o 
   6   5  11      723.13      687.14     28.75 o 
   7   5  11       37.75       44.00     13.30 o 
   8   5  11      771.01      776.10     38.97 o 
   9   5  11       14.63       22.70     11.37 o 
  10   5  11      263.86      212.02     43.64 o 
 -11   6  11       61.66       57.88     19.91 o 
 -10   6  11      145.90      105.40     22.02 o 
  -9   6  11      178.83      200.76     27.16 o 
  -8   6  11      603.94      628.30     43.87 o 
  -7   6  11      407.40      411.29     30.61 o 
  -6   6  11      125.29      123.36     17.21 o 
  -5   6  11        2.19       -0.22     12.41 o 
  -4   6  11      426.60      456.20     43.93 o 
  -3   6  11      862.96      936.27     41.14 o 
  -2   6  11      772.88      772.20     36.09 o 
  -1   6  11      807.28      853.71     30.87 o 
   0   6  11       56.74       45.30     11.29 o 
   1   6  11       25.33       19.37     13.38 o 
   2   6  11      574.59      585.97     34.32 o 
   3   6  11      200.71      219.38     32.35 o 
   4   6  11      582.50      635.38     63.72 o 
   5   6  11      373.78      337.55     25.51 o 
   6   6  11      242.36      210.96     25.71 o 
   7   6  11        1.79       13.14     21.66 o 
   8   6  11        3.01       12.41     12.07 o 
  -9   7  11        1.94       -1.30     19.76 o 
  -8   7  11        1.01       31.68     23.84 o 
  -7   7  11       29.44       29.86     12.61 o 
  -6   7  11      155.30      164.14     26.79 o 
  -5   7  11      210.03      239.95     38.40 o 
  -4   7  11      184.01      204.48     27.71 o 
  -3   7  11       28.23        6.18     19.36 o 
  -2   7  11       13.79       32.65     13.33 o 
  -1   7  11        1.14       27.87     26.03 o 
   0   7  11      547.43      560.13     60.58 o 
   1   7  11      330.16      353.18     28.40 o 
   2   7  11       28.56       46.60     32.35 o 
   3   7  11      408.40      471.60     45.26 o 
   4   7  11      370.70      393.06     47.77 o 
   5   7  11        6.32       48.03     34.32 o 
   6   7  11       34.77       41.04     23.93 o 
   7   7  11      338.17      333.15     92.80 o 
  -6   8  11       16.26       33.87     16.09 o 
  -5   8  11        1.21        6.10     11.75 o 
  -4   8  11        4.52       10.44     11.87 o 
  -3   8  11       50.96       61.92     31.37 o 
  -2   8  11       27.61       23.09     13.83 o 
  -1   8  11      115.10      118.55     18.81 o 
   0   8  11       15.37       25.99     17.82 o 
   1   8  11       71.50       70.26     34.05 o 
   2   8  11       18.59       27.06     28.86 o 
   3   8  11       96.98      116.55     32.98 o 
 -14   0  12       76.78       41.99     28.14 o 
 -12   0  12       61.72       78.42     19.29 o 
 -10   0  12       49.10       40.85     15.09 o 
  -8   0  12      590.18      531.60     36.70 o 
  -6   0  12     3422.84     3535.05    101.13 o 
  -4   0  12     7778.34     8218.61    133.67 o 
  -2   0  12      310.29      338.20     26.10 o 
   0   0  12     4481.34     4760.19    138.64 o 
   2   0  12     3486.74     3329.45     61.87 o 
   4   0  12      383.24      410.66     30.56 o 
   6   0  12     1404.51     1540.72     69.18 o 
   8   0  12      151.15      152.39     37.24 o 
  10   0  12       95.34       95.22     31.90 o 
 -14   1  12      200.94      209.47     43.71 o 
 -13   1  12       57.15       53.65     12.06 o 
 -12   1  12        4.72       17.46     10.00 o 
 -11   1  12      337.55      348.06     22.36 o 
 -10   1  12      811.94      772.21     32.05 o 
  -9   1  12      998.74     1022.35     29.15 o 
  -8   1  12     1202.31     1276.79     34.66 o 
  -7   1  12       97.44       81.97     11.41 o 
  -6   1  12       17.29       14.89      9.54 o 
  -5   1  12       69.24       55.71     10.51 o 
  -4   1  12     1498.00     1499.86     37.24 o 
  -3   1  12     3577.77     3743.91     52.13 o 
  -2   1  12     2714.74     2821.93     43.46 o 
  -1   1  12       86.98       89.58     12.37 o 
   0   1  12      356.18      370.48     21.27 o 
   1   1  12      395.05      348.79     22.25 o 
   2   1  12      649.77      646.77     26.19 o 
   3   1  12       68.09       71.10     11.59 o 
   4   1  12     1626.70     1698.82     53.65 o 
   5   1  12       95.48       75.76     10.65 o 
   6   1  12      413.52      418.48     21.74 o 
   7   1  12       23.84       28.47     10.85 o 
   8   1  12       60.96       68.47     14.19 o 
   9   1  12        4.82       12.08     16.01 o 
  10   1  12      385.45      416.45     36.59 o 
  11   1  12      186.56      174.41     26.77 o 
 -13   2  12       76.83       61.94     13.79 o 
 -12   2  12      692.45      673.83     31.29 o 
 -11   2  12      147.81      172.71     15.39 o 
 -10   2  12       72.18       94.46     12.45 o 
  -9   2  12       37.40       37.45     12.25 o 
  -8   2  12      166.64      155.11     14.36 o 
  -7   2  12      392.00      387.94     17.39 o 
  -6   2  12      401.07      397.66     16.65 o 
  -5   2  12     1446.90     1509.55     37.29 o 
  -4   2  12     1188.63     1201.11     57.66 o 
  -3   2  12      464.22      455.79     18.29 o 
  -2   2  12      262.88      260.92     16.71 o 
  -1   2  12      382.95      421.78     24.31 o 
   0   2  12      408.75      426.45     21.15 o 
   1   2  12     1534.24     1571.92     28.76 o 
   2   2  12       10.73       23.73      8.89 o 
   3   2  12      212.64      225.54     16.40 o 
   4   2  12       33.76       33.27     10.17 o 
   5   2  12      250.21      254.94     16.61 o 
   6   2  12      281.47      284.44     23.52 o 
   7   2  12      488.69      517.41     29.32 o 
   8   2  12      647.23      625.81     59.76 o 
   9   2  12      103.64      105.25     23.47 o 
  10   2  12       92.84      113.29     24.36 o 
  11   2  12        5.36       17.91     16.84 o 
 -13   3  12        1.45        6.29     11.61 o 
 -12   3  12        0.50        7.77     12.69 o 
 -11   3  12        3.81       10.96      9.57 o 
 -10   3  12       57.25       51.49     11.20 o 
  -9   3  12       58.32       64.04     10.48 o 
  -8   3  12      182.41      202.32     15.82 o 
  -7   3  12      982.50     1031.11     28.14 o 
  -6   3  12       28.45       32.64      8.93 o 
  -5   3  12      172.84      169.82     17.10 o 
  -4   3  12      279.85      289.99     17.67 o 
  -3   3  12       28.28       32.06     10.84 o 
  -2   3  12      685.53      716.54     32.07 o 
  -1   3  12     1178.78     1225.59     36.92 o 
   0   3  12       90.44       98.41     12.31 o 
   1   3  12      520.92      489.54     20.80 o 
   2   3  12      484.34      492.62     23.58 o 
   3   3  12     2368.97     2438.97     86.41 o 
   4   3  12      702.22      688.17     30.40 o 
   5   3  12      656.30      700.61     26.92 o 
   6   3  12       39.98       51.41     17.05 o 
   7   3  12        7.13        9.16      9.64 o 
   8   3  12       86.47       74.10     13.26 o 
   9   3  12      345.78      336.63     29.20 o 
  10   3  12       58.47       57.97     16.57 o 
  11   3  12       32.15       43.61     18.28 o 
 -12   4  12       40.68       40.49     12.88 o 
 -11   4  12      579.38      559.74     39.15 o 
 -10   4  12        6.85       11.66     10.46 o 
  -9   4  12       19.21       20.97     10.71 o 
  -8   4  12       56.60       51.65     11.25 o 
  -7   4  12      900.88      872.49     27.19 o 
  -6   4  12      125.57      117.33     12.07 o 
  -5   4  12      817.31      886.05     27.41 o 
  -4   4  12     1330.07     1295.99     41.51 o 
  -3   4  12        1.32        4.23      6.49 o 
  -2   4  12      115.30      117.97     14.88 o 
  -1   4  12      724.72      780.14     31.66 o 
   0   4  12      417.09      419.05     22.16 o 
   1   4  12     1098.02     1183.54     36.82 o 
   2   4  12      389.37      358.87     22.09 o 
   3   4  12      542.84      551.44     32.02 o 
   4   4  12      260.14      250.86     17.09 o 
   5   4  12        7.90        9.14     12.57 o 
   6   4  12      115.13      136.92     19.09 o 
   7   4  12      456.36      426.58     28.77 o 
   8   4  12       63.77       58.89     15.47 o 
   9   4  12      261.71      247.24     25.09 o 
  10   4  12      132.76       87.38     17.45 o 
 -11   5  12      413.54      401.75     33.34 o 
 -10   5  12       20.07       23.01     11.06 o 
  -9   5  12     1213.00     1162.35     41.70 o 
  -8   5  12       27.71       28.59     11.09 o 
  -7   5  12        4.84       14.51      9.39 o 
  -6   5  12      152.65      157.52     14.77 o 
  -5   5  12      188.57      206.98     18.80 o 
  -4   5  12        3.17        2.82      7.78 o 
  -3   5  12     3528.38     3508.91     84.93 o 
  -2   5  12      164.36      168.20     18.10 o 
  -1   5  12      184.43      179.27     18.84 o 
   0   5  12      225.59      206.12     19.81 o 
   1   5  12        1.31       10.26     11.30 o 
   2   5  12       26.09       29.33     13.26 o 
   3   5  12      272.91      263.92     21.30 o 
   4   5  12      189.21      168.14     17.65 o 
   5   5  12      406.97      379.95     29.86 o 
   6   5  12       28.24       30.05     16.28 o 
   7   5  12        2.47       10.57     11.74 o 
   8   5  12        3.68       21.56     13.27 o 
   9   5  12       77.94       63.28     17.07 o 
 -10   6  12       65.57       57.09     26.66 o 
  -9   6  12       42.44       39.67     16.18 o 
  -8   6  12        3.90       18.10     18.72 o 
  -7   6  12      205.74      191.48     18.13 o 
  -6   6  12      237.44      261.22     21.54 o 
  -5   6  12      898.62      896.05     44.34 o 
  -4   6  12     1679.36     1682.45     66.71 o 
  -3   6  12      254.04      290.34     27.55 o 
  -2   6  12        4.22       13.84     11.59 o 
  -1   6  12      416.71      424.98     28.51 o 
   0   6  12      525.34      560.95     31.29 o 
   1   6  12     1228.77     1146.02     48.51 o 
   2   6  12      997.08      974.90     73.64 o 
   3   6  12       27.84       62.73     30.16 o 
   4   6  12        1.31       28.77     22.67 o 
   5   6  12      446.55      371.95     48.48 o 
   6   6  12      123.58      127.03     21.31 o 
   7   6  12      335.36      326.05     26.69 o 
   8   6  12       16.26        6.36     18.73 o 
  -8   7  12      244.79      288.92     83.48 o 
  -7   7  12       44.51       22.18     21.51 o 
  -6   7  12        0.56       12.08     10.01 o 
  -5   7  12      158.54      124.24     19.72 o 
  -4   7  12      177.33      204.51     25.26 o 
  -3   7  12       33.01       27.46     17.40 o 
  -2   7  12      271.56      305.24     26.83 o 
  -1   7  12       93.14       81.24     23.30 o 
   0   7  12       26.45       17.49     13.08 o 
   1   7  12      224.99      216.97     22.87 o 
   2   7  12        4.16       -5.96     20.66 o 
   3   7  12      341.81      373.12     55.43 o 
   4   7  12       89.35       94.95     29.48 o 
   5   7  12       10.76       46.87     31.68 o 
   6   7  12      139.25      169.91     55.70 o 
  -5   8  12        7.24       16.02     14.57 o 
  -4   8  12       51.25       28.86     15.25 o 
  -3   8  12      140.55      140.40     22.06 o 
  -2   8  12        1.02       14.49     12.41 o 
  -1   8  12       35.35       23.61     14.40 o 
   1   8  12       14.58       13.71     20.88 o 
   2   8  12        9.33       23.21     21.78 o 
   3   8  12        1.03       28.63     30.38 o 
 -13   0  13        6.45       19.93     18.89 o 
 -11   0  13      476.04      503.49     45.52 o 
  -9   0  13       28.10       18.19     17.88 o 
  -7   0  13        3.21       16.56     14.51 o 
  -5   0  13      123.71      135.82     19.18 o 
  -3   0  13     1076.62     1092.03     37.28 o 
  -1   0  13     2293.79     2361.74     53.15 o 
   1   0  13       41.22       58.74     14.68 o 
   3   0  13     2435.64     2516.15    126.22 o 
   5   0  13     1591.16     1672.99     64.57 o 
   7   0  13      334.41      322.08     24.82 o 
   9   0  13     1265.15     1293.61     71.87 o 
  11   0  13       60.10       39.30     35.31 o 
 -13   1  13      366.95      337.68     18.54 o 
 -12   1  13      652.65      687.05     38.05 o 
 -11   1  13      361.05      388.82     20.82 o 
 -10   1  13      159.18      177.93     15.69 o 
  -9   1  13       34.16       19.97     13.62 o 
  -8   1  13      335.87      335.83     18.91 o 
  -7   1  13     1348.44     1307.64     41.48 o 
  -6   1  13      524.70      580.79     23.65 o 
  -5   1  13     1266.44     1296.34     34.71 o 
  -4   1  13      166.81      158.44     13.67 o 
  -3   1  13        0.12        8.78      9.60 o 
  -2   1  13      675.44      664.33     21.52 o 
  -1   1  13     1729.71     1755.69     33.20 o 
   0   1  13      498.82      512.93     23.31 o 
   1   1  13     1867.15     1915.95     44.45 o 
   2   1  13      162.16      159.78     15.27 o 
   3   1  13      102.84       92.06     13.25 o 
   4   1  13        8.11       14.50     10.28 o 
   5   1  13      491.67      486.02     24.94 o 
   6   1  13      140.36      139.97     15.84 o 
   7   1  13      737.27      749.01     35.50 o 
   8   1  13       12.97       27.33     18.15 o 
   9   1  13      101.81       69.08     16.51 o 
  10   1  13        0.67       23.88     17.63 o 
  11   1  13       46.01       56.20     22.55 o 
 -13   2  13        5.79       14.62     12.25 o 
 -12   2  13       12.21       20.09     11.57 o 
 -11   2  13       88.72       73.51     13.28 o 
 -10   2  13      236.29      246.63     17.23 o 
  -9   2  13     2194.33     2308.85     51.60 o 
  -8   2  13      285.18      304.33     18.05 o 
  -7   2  13      160.99      154.76     13.89 o 
  -6   2  13        0.14        0.96     11.60 o 
  -5   2  13     1361.61     1418.43     41.87 o 
  -4   2  13      509.39      527.62     25.63 o 
  -3   2  13     2057.68     2197.58     49.64 o 
  -2   2  13     1002.67     1025.16     34.26 o 
  -1   2  13       91.68       92.17     13.19 o 
   0   2  13      142.15      143.45     15.75 o 
   1   2  13     1589.83     1564.25     40.35 o 
   2   2  13      325.37      340.58     20.02 o 
   3   2  13      325.62      338.77     19.34 o 
   4   2  13      792.46      839.86     35.25 o 
   5   2  13       12.17       34.18     16.65 o 
   6   2  13       63.39       82.58     26.80 o 
   7   2  13       14.83       18.73     13.61 o 
   8   2  13      110.10      109.60     15.37 o 
   9   2  13        7.04       19.90     17.45 o 
  10   2  13      186.51      214.04     29.06 o 
 -13   3  13       31.32       28.09     12.75 o 
 -12   3  13       16.95       17.16     11.78 o 
 -11   3  13        3.66       18.38     11.01 o 
 -10   3  13       17.30       34.08     13.55 o 
  -9   3  13       58.29       41.46     11.96 o 
  -8   3  13       56.76       54.23     11.01 o 
  -7   3  13      235.81      211.54     15.63 o 
  -6   3  13      496.54      479.64     20.49 o 
  -5   3  13      364.09      357.14     21.22 o 
  -4   3  13      964.93     1028.25     34.07 o 
  -3   3  13        1.14       12.28      8.17 o 
  -2   3  13       11.93       21.13      8.28 o 
  -1   3  13      346.15      331.80     22.10 o 
   0   3  13      911.59      932.45     40.99 o 
   1   3  13      520.96      516.54     21.50 o 
   2   3  13     1722.45     1802.10     48.57 o 
   3   3  13        7.42        5.26     10.94 o 
   4   3  13      128.41      121.69     14.52 o 
   5   3  13      215.15      207.68     30.47 o 
   6   3  13     1516.83     1568.87     62.66 o 
   7   3  13      193.65      180.33     17.96 o 
   8   3  13      451.62      480.18     29.27 o 
   9   3  13        9.18        2.48     10.79 o 
  10   3  13        0.08        7.98     16.88 o 
 -12   4  13       17.88       10.30     11.40 o 
 -11   4  13       87.78       71.34     13.83 o 
 -10   4  13      647.72      613.18     35.11 o 
  -9   4  13      353.90      378.95     19.60 o 
  -8   4  13      679.60      682.71     27.54 o 
  -7   4  13       65.46       64.00     14.88 o 
  -6   4  13       16.14       16.67     11.47 o 
  -5   4  13       41.95       37.87     12.32 o 
  -4   4  13     1485.90     1508.85     36.10 o 
  -3   4  13       88.22      101.52     13.21 o 
  -2   4  13     1318.65     1314.93     36.34 o 
  -1   4  13       91.29       79.54     13.88 o 
   0   4  13        6.52        8.94      7.54 o 
   1   4  13       63.38       80.45     13.58 o 
   2   4  13      765.49      791.28     36.65 o 
   3   4  13      173.91      174.74     18.54 o 
   4   4  13      672.74      730.15     62.01 o 
   5   4  13       98.86       86.04     16.05 o 
   6   4  13      184.17      183.28     22.35 o 
   7   4  13      183.26      158.38     18.20 o 
   8   4  13       22.46       25.24     13.13 o 
   9   4  13      216.99      212.14     30.40 o 
 -11   5  13        4.81        4.34     12.26 o 
 -10   5  13       66.01       56.01     14.74 o 
  -9   5  13        0.25        3.93     11.33 o 
  -8   5  13      471.66      451.87     24.25 o 
  -7   5  13        0.30        5.96      8.49 o 
  -6   5  13      839.59      842.41     45.21 o 
  -5   5  13      178.73      148.38     17.66 o 
  -4   5  13        4.71       30.23      8.42 o 
  -3   5  13       90.47       94.64     14.85 o 
  -2   5  13      633.73      671.23     24.77 o 
  -1   5  13        0.20        9.69      5.86 o 
   0   5  13      913.25      905.92     31.64 o 
   1   5  13      204.10      216.32     19.29 o 
   2   5  13       14.18       29.06     15.64 o 
   3   5  13      111.90      106.87     29.62 o 
   4   5  13       82.46       78.06     23.21 o 
   5   5  13        0.11       -5.33     19.27 o 
   6   5  13       87.21       77.97     20.47 o 
   7   5  13       33.20       29.20     15.45 o 
   8   5  13       48.29       61.83     27.20 o 
  -9   6  13        7.20       10.71     10.93 o 
  -8   6  13      100.09      100.29     16.23 o 
  -7   6  13       51.82       70.03     14.98 o 
  -6   6  13        1.91       30.05     16.56 o 
  -5   6  13       48.71       47.63     14.51 o 
  -4   6  13      186.60      175.00     20.26 o 
  -3   6  13       17.11       22.86     10.86 o 
  -2   6  13      391.56      385.06     31.83 o 
  -1   6  13      370.94      382.79     25.60 o 
   0   6  13       20.15       21.64      8.88 o 
   1   6  13       79.78       83.51     19.00 o 
   2   6  13      287.37      313.97     37.41 o 
   3   6  13      285.95      258.00     37.06 o 
   4   6  13      611.40      669.48     65.91 o 
   5   6  13      324.77      323.83     54.80 o 
   6   6  13        1.72        5.06     12.18 o 
   7   6  13       11.06       12.65     26.30 o 
  -7   7  13      262.04      334.04     92.30 o 
  -6   7  13       40.78       31.29     13.50 o 
  -5   7  13      126.27      153.56     31.50 o 
  -4   7  13       17.88       39.35     21.68 o 
  -3   7  13        3.36       21.38     14.16 o 
  -2   7  13       84.34       82.34     19.09 o 
  -1   7  13      181.96      199.21     30.63 o 
   0   7  13      147.06      137.60     18.26 o 
   1   7  13      111.94      170.94     37.06 o 
   2   7  13      156.16      159.07     36.07 o 
   3   7  13       11.36       17.79     23.48 o 
   4   7  13       54.36       36.97     31.23 o 
   5   7  13       33.60       44.72     25.94 o 
  -3   8  13      518.69      483.82     90.64 o 
  -2   8  13       18.24       13.52     17.68 o 
  -1   8  13       50.98       32.92     16.00 o 
   0   8  13       52.07       57.53     26.97 o 
   1   8  13       91.14      117.17     42.39 o 
 -12   0  14       57.91       52.67     17.20 o 
 -10   0  14       69.97       23.66     13.00 o 
  -8   0  14      428.41      450.59     49.33 o 
  -6   0  14       78.02       72.44     18.05 o 
  -4   0  14      824.31      787.94     41.24 o 
  -2   0  14      709.41      711.28     43.47 o 
   0   0  14     1587.88     1520.51     65.85 o 
   2   0  14      201.58      254.24     27.83 o 
   4   0  14        5.28        8.38     15.32 o 
   6   0  14      453.42      425.41     42.88 o 
   8   0  14      454.85      502.39     48.71 o 
  10   0  14       39.71       36.65     24.47 o 
 -13   1  14        4.64       18.85      9.80 o 
 -12   1  14       87.55       55.96     12.05 o 
 -11   1  14      226.20      212.54     18.88 o 
 -10   1  14      737.99      727.28     34.77 o 
  -9   1  14       33.96       36.66     12.17 o 
  -8   1  14      480.46      502.44     23.44 o 
  -7   1  14      123.96      161.71     19.54 o 
  -6   1  14      132.72       93.47     12.58 o 
  -5   1  14      895.84      902.52     28.43 o 
  -4   1  14     1849.51     1903.93     53.19 o 
  -3   1  14       36.71       49.03     11.11 o 
  -2   1  14     1080.36     1080.44     35.15 o 
  -1   1  14        3.46       28.49      9.15 o 
   0   1  14       72.44       73.00     11.16 o 
   1   1  14     1732.82     1592.09     45.59 o 
   2   1  14     1496.63     1516.43     38.31 o 
   3   1  14      211.25      201.55     20.81 o 
   4   1  14      861.04      879.75     43.80 o 
   5   1  14       77.18       88.76     24.53 o 
   6   1  14        7.21       16.59      9.89 o 
   7   1  14      113.87      103.46     18.70 o 
   8   1  14      226.07      266.13     27.04 o 
   9   1  14       35.92       56.21     21.20 o 
  10   1  14      201.24      187.28     41.67 o 
 -12   2  14      243.30      235.26     18.13 o 
 -11   2  14       80.65       76.96     13.03 o 
 -10   2  14       21.30       27.53     11.96 o 
  -9   2  14       62.32       50.71     12.43 o 
  -8   2  14      523.17      520.52     25.30 o 
  -7   2  14      292.55      331.46     21.90 o 
  -6   2  14     1872.50     1930.98     48.52 o 
  -5   2  14      244.03      254.25     17.45 o 
  -4   2  14     1108.93     1135.97     32.88 o 
  -3   2  14       15.90       13.63      7.83 o 
  -2   2  14      694.04      711.36     26.99 o 
  -1   2  14      491.90      511.75     25.06 o 
   0   2  14      739.96      787.18     33.25 o 
   1   2  14      604.78      643.68     28.06 o 
   2   2  14       72.82       60.73     10.51 o 
   3   2  14       55.21       49.58     12.13 o 
   4   2  14      901.99      949.26     37.39 o 
   5   2  14      189.41      194.18     16.61 o 
   6   2  14      531.40      541.28     44.00 o 
   7   2  14      384.78      363.25     30.45 o 
   8   2  14       12.37        2.70     11.02 o 
   9   2  14       38.67       33.20     17.21 o 
  10   2  14       18.69       20.99     20.10 o 
 -12   3  14      100.53       68.57     15.09 o 
 -11   3  14     1021.53      980.74     46.14 o 
 -10   3  14       97.86       86.38     14.33 o 
  -9   3  14      428.02      429.66     26.09 o 
  -8   3  14        1.52        8.02     10.52 o 
  -7   3  14       13.10        6.97     10.57 o 
  -6   3  14      170.78      162.68     16.16 o 
  -5   3  14       13.13       17.99     11.56 o 
  -4   3  14      216.06      201.26     17.17 o 
  -3   3  14     1383.00     1480.53     44.45 o 
  -2   3  14      231.52      248.35     21.04 o 
  -1   3  14      244.10      239.38     20.98 o 
   0   3  14        8.28        3.12     11.01 o 
   1   3  14      149.65      103.38     13.40 o 
   2   3  14      118.48      116.21     14.28 o 
   3   3  14      637.47      718.00     34.28 o 
   4   3  14      288.37      287.78     22.02 o 
   5   3  14      718.78      840.06     61.66 o 
   6   3  14        3.84       14.41     14.72 o 
   7   3  14      304.33      257.29     21.42 o 
   8   3  14      138.70      128.42     25.58 o 
   9   3  14      508.56      541.46     35.81 o 
 -11   4  14       95.71       81.98     12.57 o 
 -10   4  14      119.77      105.32     17.18 o 
  -9   4  14       57.55       26.81     10.74 o 
  -8   4  14        6.62       17.15     10.95 o 
  -7   4  14     1383.39     1452.05     49.22 o 
  -6   4  14      241.93      251.41     17.10 o 
  -5   4  14      911.86      970.25     42.16 o 
  -4   4  14      899.36      847.15     29.14 o 
  -3   4  14       33.44       31.10      8.16 o 
  -2   4  14        8.67       10.51      7.69 o 
  -1   4  14     1610.26     1645.94     39.55 o 
   0   4  14        0.15       13.41      7.35 o 
   1   4  14      976.71      994.80     37.75 o 
   2   4  14       65.44       58.41     15.57 o 
   3   4  14       14.73       18.25     12.12 o 
   4   4  14       28.96       35.58     22.18 o 
   5   4  14      510.67      504.29     38.08 o 
   6   4  14        1.48       14.20     13.30 o 
   7   4  14      196.71      191.08     20.78 o 
   8   4  14       39.75       49.14     14.04 o 
 -10   5  14        1.14        3.70     11.01 o 
  -9   5  14      135.54      162.92     20.56 o 
  -8   5  14        8.00        7.08     11.30 o 
  -7   5  14       23.71       18.04     11.85 o 
  -6   5  14        1.82        9.26      5.56 o 
  -5   5  14     1184.30     1101.94     44.99 o 
  -4   5  14       10.22       12.13      8.55 o 
  -3   5  14      317.99      352.80     24.63 o 
  -2   5  14      129.56      126.96     17.15 o 
  -1   5  14        9.71       10.42      7.62 o 
   0   5  14      263.63      244.93     20.45 o 
   1   5  14     1463.67     1451.48     48.29 o 
   2   5  14       47.62       48.80     14.60 o 
   3   5  14      473.19      461.21     55.02 o 
   4   5  14      163.12      159.32     19.98 o 
   5   5  14       27.90       22.00     16.00 o 
   6   5  14       91.19       78.24     34.43 o 
   7   5  14        2.80        5.82     10.94 o 
  -9   6  14      147.27      106.81     29.39 o 
  -8   6  14       23.39       29.75     13.89 o 
  -7   6  14      112.47      119.77     18.57 o 
  -6   6  14        6.75       12.00     12.54 o 
  -5   6  14       37.86       35.88     11.02 o 
  -4   6  14       90.79       61.25     16.17 o 
  -3   6  14       67.55       47.66     12.49 o 
  -2   6  14        0.61        4.63      6.55 o 
  -1   6  14      207.96      202.45     34.77 o 
   0   6  14      125.53      105.14     17.72 o 
   1   6  14      181.03      194.75     20.27 o 
   2   6  14       35.43       40.24     28.90 o 
   3   6  14        6.64        5.56     21.96 o 
   4   6  14       36.59       57.98     33.87 o 
   5   6  14      156.75      110.90     30.96 o 
   6   6  14       35.58       21.10     13.49 o 
  -6   7  14        4.14        6.88     14.09 o 
  -5   7  14        3.90        8.96     24.69 o 
  -4   7  14      445.81      472.48     32.46 o 
  -3   7  14      167.32      121.77     21.11 o 
  -2   7  14      165.78      189.52     25.25 o 
  -1   7  14        4.01        6.72     13.32 o 
   0   7  14       39.06       33.76     12.51 o 
   1   7  14       13.80        9.63     20.48 o 
   2   7  14      342.48      367.83     45.26 o 
   3   7  14       94.05      131.33     52.56 o 
 -11   0  15      448.41      396.07     39.84 o 
  -9   0  15      493.41      472.56     38.41 o 
  -7   0  15      851.96      869.45     41.16 o 
  -5   0  15      867.39      877.33     55.72 o 
  -3   0  15      113.23       83.96     17.06 o 
  -1   0  15       38.63       39.00     13.54 o 
   1   0  15      256.96      236.69     29.54 o 
   3   0  15      408.98      343.23     30.38 o 
   5   0  15      184.98      178.92     31.77 o 
   7   0  15       27.90       23.48     23.75 o 
   9   0  15      237.49      247.52     37.73 o 
 -12   1  15      293.71      277.27     19.33 o 
 -11   1  15       18.61       32.20     13.06 o 
 -10   1  15       42.44       30.38     10.31 o 
  -9   1  15      305.55      265.68     21.39 o 
  -8   1  15        4.68       17.72     10.97 o 
  -7   1  15     1050.58     1080.99     40.59 o 
  -6   1  15      258.19      260.95     18.12 o 
  -5   1  15      409.99      464.80     21.83 o 
  -4   1  15      518.32      536.60     22.18 o 
  -3   1  15      230.28      238.03     22.48 o 
  -2   1  15      126.43      124.33     14.68 o 
  -1   1  15     1495.68     1503.03     44.73 o 
   0   1  15      944.85      934.57     32.58 o 
   1   1  15      636.13      623.84     28.15 o 
   2   1  15      127.44      128.69     16.26 o 
   3   1  15       91.73       77.14     16.59 o 
   4   1  15     1058.27     1015.53     50.39 o 
   5   1  15      805.08      789.37     37.57 o 
   6   1  15      118.70      122.95     23.75 o 
   7   1  15      323.78      312.54     24.62 o 
   8   1  15       84.50       60.03     22.03 o 
   9   1  15        0.14       11.28     16.78 o 
 -12   2  15      142.11       90.85     20.66 o 
 -11   2  15      112.27       98.14     13.60 o 
 -10   2  15      377.14      370.19     23.78 o 
  -9   2  15       39.58       48.33     15.53 o 
  -8   2  15      112.23      114.16     13.49 o 
  -7   2  15      330.12      362.89     21.47 o 
  -6   2  15      102.70       84.00     13.75 o 
  -5   2  15      490.48      460.56     22.46 o 
  -4   2  15      482.16      500.87     24.74 o 
  -3   2  15     1434.71     1523.72     39.68 o 
  -2   2  15      253.70      279.66     23.92 o 
  -1   2  15       24.09       34.17     12.43 o 
   0   2  15       34.00       43.68     11.37 o 
   1   2  15      943.50      988.44     27.66 o 
   2   2  15      388.94      384.50     23.19 o 
   3   2  15      767.78      803.34     38.56 o 
   4   2  15      251.88      254.78     22.17 o 
   5   2  15        9.00       15.55     21.91 o 
   6   2  15        1.26       -2.91     15.82 o 
   7   2  15      703.24      643.09     50.72 o 
   8   2  15      105.93      118.64     24.29 o 
   9   2  15       94.34      113.10     31.64 o 
 -11   3  15       13.96       13.48     10.18 o 
 -10   3  15       79.33       75.40     15.55 o 
  -9   3  15      108.37       97.90     14.45 o 
  -8   3  15      726.27      680.16     38.13 o 
  -7   3  15      186.31      222.77     16.58 o 
  -6   3  15      234.03      251.15     16.29 o 
  -5   3  15        7.36       20.25     11.63 o 
  -4   3  15      276.47      252.09     20.60 o 
  -3   3  15      352.30      345.31     23.48 o 
  -2   3  15      410.61      429.04     29.40 o 
  -1   3  15      436.77      429.02     26.52 o 
   0   3  15       92.29      112.84     17.53 o 
   1   3  15       67.68       59.66     12.25 o 
   2   3  15        3.65       11.51      9.10 o 
   3   3  15       14.68       22.27     13.98 o 
   4   3  15       60.13       55.04     15.75 o 
   5   3  15       65.59       38.45     16.53 o 
   6   3  15      258.20      264.66     26.54 o 
   7   3  15       72.67       66.79     14.01 o 
   8   3  15      294.50      257.49     22.69 o 
 -10   4  15      199.76      169.26     16.44 o 
  -9   4  15        5.75       12.15      9.66 o 
  -8   4  15       70.99       84.35     13.26 o 
  -7   4  15      617.03      592.32     23.24 o 
  -6   4  15      217.92      185.79     19.04 o 
  -5   4  15       38.72       32.73     11.44 o 
  -4   4  15     1313.49     1425.24     54.37 o 
  -3   4  15      170.30      159.94     17.47 o 
  -2   4  15      512.40      520.55     27.54 o 
  -1   4  15       88.42       60.56     11.07 o 
   0   4  15      114.69      123.29     17.47 o 
   1   4  15        6.19       16.99     10.27 o 
   2   4  15     1055.93     1081.93     47.50 o 
   3   4  15       43.75       47.12     12.58 o 
   4   4  15      503.84      546.25     43.73 o 
   5   4  15        1.35        6.61     14.77 o 
   6   4  15        3.75       17.38     15.03 o 
   7   4  15       60.70       40.17     11.40 o 
  -9   5  15        0.01       18.55     14.69 o 
  -8   5  15      115.26      128.33     18.10 o 
  -7   5  15       15.42       20.30     12.07 o 
  -6   5  15      317.07      304.81     24.50 o 
  -5   5  15        5.27        4.21     12.61 o 
  -4   5  15       82.04       81.11     15.21 o 
  -3   5  15       22.63       26.12      8.26 o 
  -2   5  15      462.61      415.48     25.88 o 
  -1   5  15       33.63       30.30     16.16 o 
   0   5  15      962.71      971.18     50.95 o 
   1   5  15       47.38       41.89     11.64 o 
   2   5  15       76.36       96.94     16.89 o 
   3   5  15       71.83       31.68     25.50 o 
   4   5  15      789.96      782.81     61.72 o 
   5   5  15       20.47       24.35     15.78 o 
   6   5  15      198.23      173.80     37.03 o 
  -7   6  15      115.63      106.62     23.04 o 
  -6   6  15      187.15      165.23     19.57 o 
  -5   6  15       82.33      100.57     20.15 o 
  -4   6  15      239.57      236.50     30.98 o 
  -3   6  15       38.08       28.59     10.05 o 
  -2   6  15       55.00       46.69     15.04 o 
  -1   6  15       35.94       24.78      9.54 o 
   0   6  15       59.76       33.97      9.91 o 
   1   6  15        0.99       21.68     15.59 o 
   2   6  15      177.83      144.55     37.64 o 
   3   6  15       31.58       23.48     23.84 o 
   4   6  15       56.54       51.48     32.66 o 
  -4   7  15      147.88      119.87     30.10 o 
  -3   7  15       15.01       17.61     18.44 o 
  -2   7  15      113.57       80.98     22.30 o 
  -1   7  15      191.23      142.66     33.45 o 
   0   7  15        2.81       -0.36     18.77 o 
   1   7  15      208.07      229.78     68.02 o 
 -12   0  16      548.45      568.47    105.93 o 
 -10   0  16       14.41       26.52     19.13 o 
  -8   0  16      997.66      983.94     60.18 o 
  -6   0  16     1118.16     1185.88     63.57 o 
  -4   0  16      334.31      320.98     31.27 o 
  -2   0  16     1252.78     1308.97     48.67 o 
   0   0  16      116.95      135.90     20.31 o 
   2   0  16       60.48       49.11     19.72 o 
   4   0  16      266.16      256.88     30.74 o 
   6   0  16      334.38      367.34     35.94 o 
   8   0  16       56.48       63.00     32.98 o 
 -12   1  16      214.45      221.02     38.90 o 
 -11   1  16       72.61       66.27     16.80 o 
 -10   1  16      336.44      327.49     24.53 o 
  -9   1  16        8.49       11.55     10.55 o 
  -8   1  16       11.89       25.39     11.75 o 
  -7   1  16       34.70       52.05     13.95 o 
  -6   1  16      494.89      508.76     26.26 o 
  -5   1  16        9.73       20.25     13.94 o 
  -4   1  16     1132.81     1084.12     57.04 o 
  -3   1  16      211.70      251.54     22.44 o 
  -2   1  16      253.86      261.12     21.41 o 
  -1   1  16       97.14       99.54     13.35 o 
   0   1  16      298.10      273.03     23.05 o 
   1   1  16       20.08       27.74     10.17 o 
   2   1  16      956.33      986.45     42.96 o 
   3   1  16      399.55      425.07     29.59 o 
   4   1  16      250.42      276.88     22.86 o 
   5   1  16      273.44      287.15     24.03 o 
   6   1  16       93.91      113.36     29.48 o 
   7   1  16      384.54      400.05     60.31 o 
   8   1  16      362.91      352.07     30.90 o 
 -11   2  16        0.81        5.75      9.78 o 
 -10   2  16      159.84      137.54     17.77 o 
  -9   2  16      260.16      246.94     19.73 o 
  -8   2  16       84.25       71.19     13.90 o 
  -7   2  16      641.37      675.00     33.45 o 
  -6   2  16       16.92       10.84     10.82 o 
  -5   2  16       58.58       75.47     16.11 o 
  -4   2  16        3.90       17.39      8.20 o 
  -3   2  16      182.62      179.32     16.37 o 
  -2   2  16      261.11      249.59     22.75 o 
  -1   2  16      380.27      421.70     27.51 o 
   0   2  16      771.77      712.73     29.86 o 
   1   2  16       60.24       61.90     10.86 o 
   2   2  16        3.90       15.23      8.99 o 
   3   2  16       44.07       26.34     14.71 o 
   4   2  16      391.76      347.78     27.65 o 
   5   2  16      152.84      149.52     26.44 o 
   6   2  16      130.47      146.88     39.52 o 
   7   2  16       84.82       91.68     29.48 o 
   8   2  16       19.21       18.97     18.52 o 
 -11   3  16       94.81      123.76     32.50 o 
 -10   3  16      109.56       96.64     17.50 o 
  -9   3  16      271.71      297.98     25.19 o 
  -8   3  16        3.27       14.71     10.97 o 
  -7   3  16      170.35      150.31     16.76 o 
  -6   3  16      251.32      220.88     18.17 o 
  -5   3  16     1059.05     1098.12     36.26 o 
  -4   3  16      202.06      202.44     22.51 o 
  -3   3  16      198.04      233.62     21.79 o 
  -2   3  16       37.42       32.04     17.19 o 
  -1   3  16       82.54       94.73     17.20 o 
   0   3  16      358.40      362.60     32.91 o 
   1   3  16      890.68      803.65     40.13 o 
   2   3  16      269.11      238.18     23.24 o 
   3   3  16       67.75       49.68     12.13 o 
   4   3  16        8.15       12.64     23.26 o 
   5   3  16      126.37      122.64     27.56 o 
   6   3  16        5.28       16.12     13.81 o 
   7   3  16       15.10       11.82     11.03 o 
 -10   4  16        3.07        3.72     11.13 o 
  -9   4  16      105.49      101.37     15.17 o 
  -8   4  16       54.74       55.57     12.07 o 
  -7   4  16      157.67      160.63     18.33 o 
  -6   4  16       73.07       68.67     12.61 o 
  -5   4  16       73.12       57.87     17.95 o 
  -4   4  16      199.58      226.35     23.44 o 
  -3   4  16      272.43      285.73     24.68 o 
  -2   4  16       84.72       64.43     13.81 o 
  -1   4  16     1221.87     1190.72     50.66 o 
   0   4  16      122.84       88.54     16.66 o 
   1   4  16      484.41      452.02     34.54 o 
   2   4  16       77.94       88.41     17.34 o 
   3   4  16      110.90       94.50     27.78 o 
   4   4  16        0.73       14.83     31.19 o 
   5   4  16      679.59      627.91     52.05 o 
   6   4  16        0.01       12.03     13.01 o 
  -8   5  16       17.06       14.76     12.71 o 
  -7   5  16        1.60       17.16     14.02 o 
  -6   5  16        8.94       25.93     13.21 o 
  -5   5  16       88.12       73.61     15.20 o 
  -4   5  16       37.37       34.71     16.84 o 
  -3   5  16      287.68      265.87     29.97 o 
  -2   5  16        5.38       12.74      5.42 o 
  -1   5  16        0.30       11.29      9.46 o 
   0   5  16       23.05       19.84     11.01 o 
   1   5  16      109.99      120.69     15.90 o 
   2   5  16       33.52       74.52     35.71 o 
   3   5  16      496.37      547.28     74.38 o 
   4   5  16       15.36       28.96     19.38 o 
   5   5  16      113.11       99.30     26.64 o 
  -6   6  16      279.60      214.33     53.24 o 
  -5   6  16        0.01       20.45     11.55 o 
  -4   6  16        8.07       18.25      9.35 o 
  -3   6  16      279.23      221.59     59.80 o 
  -2   6  16      136.10      116.26     24.36 o 
  -1   6  16      161.83      150.33     24.20 o 
   0   6  16       23.20       31.97     10.81 o 
   1   6  16        5.94        3.99     22.81 o 
   2   6  16       10.01       14.70     23.30 o 
   3   6  16       84.52      108.12     45.12 o 
 -11   0  17      269.42      269.63     57.55 o 
  -9   0  17      134.55      141.15     22.99 o 
  -7   0  17       10.42       35.62     18.08 o 
  -5   0  17     1640.66     1740.55     71.45 o 
  -3   0  17     1046.82     1202.40     81.77 o 
  -1   0  17      935.27      878.98     64.83 o 
   1   0  17     1474.44     1484.35     74.96 o 
   3   0  17      301.98      354.83     40.46 o 
   5   0  17      150.37       90.74     21.60 o 
   7   0  17       63.42       59.68     23.52 o 
 -11   1  17       23.41       20.52     10.98 o 
 -10   1  17       18.35       28.85     12.74 o 
  -9   1  17      435.58      425.09     29.97 o 
  -8   1  17      123.70      133.82     16.41 o 
  -7   1  17      404.16      416.54     22.01 o 
  -6   1  17       67.54       59.22     15.23 o 
  -5   1  17        0.93        4.45     10.74 o 
  -4   1  17       26.13       20.05      8.71 o 
  -3   1  17      666.50      651.31     37.74 o 
  -2   1  17       68.85       83.33     13.25 o 
  -1   1  17      877.83      926.81     37.01 o 
   0   1  17      203.49      203.46     21.74 o 
   1   1  17       72.29       68.08     12.74 o 
   2   1  17      266.82      268.48     25.39 o 
   3   1  17      249.51      213.48     20.44 o 
   4   1  17        9.61       15.89     11.03 o 
   5   1  17      407.09      399.64     44.14 o 
   6   1  17      397.89      379.70     50.27 o 
   7   1  17       63.27       61.48     29.39 o 
 -10   2  17       89.21       81.08     19.29 o 
  -9   2  17        1.35       11.44     11.30 o 
  -8   2  17        0.01       22.32     13.88 o 
  -7   2  17      615.44      607.25     30.82 o 
  -6   2  17      273.76      264.96     21.46 o 
  -5   2  17       23.67       25.71     10.91 o 
  -4   2  17      636.96      678.78     37.90 o 
  -3   2  17       61.40       83.82     16.06 o 
  -2   2  17       60.49       64.69     14.78 o 
  -1   2  17      110.65      119.56     15.86 o 
   0   2  17      183.08      179.34     26.09 o 
   1   2  17       33.60       40.41     10.30 o 
   2   2  17      365.44      338.14     29.47 o 
   3   2  17       77.58       49.79     16.42 o 
   4   2  17       25.90       21.72     13.20 o 
   5   2  17       19.37       17.21     17.52 o 
   6   2  17       43.31       29.66     19.76 o 
   7   2  17      228.80      229.91     68.87 o 
 -10   3  17       33.32       30.50     11.68 o 
  -9   3  17       89.67       62.28     16.43 o 
  -8   3  17      947.08     1032.21     40.43 o 
  -7   3  17      119.84      121.16     15.34 o 
  -6   3  17      442.67      474.34     31.35 o 
  -5   3  17        4.12        3.34      8.60 o 
  -4   3  17      225.12      203.69     23.50 o 
  -3   3  17      203.04      213.59     22.55 o 
  -2   3  17      468.77      438.02     31.61 o 
  -1   3  17      116.36      112.89     18.19 o 
   0   3  17       92.27       91.11     20.61 o 
   1   3  17       29.90       30.13     16.75 o 
   2   3  17      284.49      275.84     22.90 o 
   3   3  17      221.09      204.25     22.36 o 
   4   3  17      294.39      275.17     47.18 o 
   5   3  17      167.44      173.36     35.31 o 
   6   3  17        7.48       20.45     17.45 o 
  -9   4  17        1.00        7.73      9.92 o 
  -8   4  17        4.54       14.95     10.60 o 
  -7   4  17       83.32       73.03     17.20 o 
  -6   4  17      314.00      305.19     31.47 o 
  -5   4  17      135.14      115.59     30.25 o 
  -4   4  17      167.01      200.75     23.01 o 
  -3   4  17       97.88       73.72     18.28 o 
  -2   4  17        1.02       12.46      8.36 o 
  -1   4  17      460.56      430.33     49.73 o 
   0   4  17      288.73      295.85     28.51 o 
   1   4  17      165.68      123.21     25.08 o 
   2   4  17      444.63      421.61     39.92 o 
   3   4  17        0.39        3.45     19.45 o 
   4   4  17      144.79      168.84     32.26 o 
  -7   5  17       78.70       81.16     21.77 o 
  -6   5  17        1.42       15.04     11.91 o 
  -5   5  17       49.85       54.92     14.06 o 
  -4   5  17       11.42        4.57     12.66 o 
  -3   5  17        0.21        5.33     11.78 o 
  -2   5  17      296.97      309.06     34.00 o 
  -1   5  17       20.52       37.10     12.74 o 
   0   5  17      162.99      145.41     21.89 o 
   1   5  17        1.45       11.77     12.45 o 
   2   5  17       16.66       24.33     22.54 o 
   3   5  17        7.60       18.82     21.60 o 
   4   5  17      140.77      111.39     46.69 o 
  -4   6  17      527.18      463.72     87.82 o 
  -3   6  17      341.85      328.58     63.76 o 
  -2   6  17        2.61        3.13     11.52 o 
  -1   6  17       85.09       65.82     22.63 o 
   0   6  17      265.84      179.77     58.97 o 
 -10   0  18       41.26       63.54     23.40 o 
  -8   0  18      175.24      187.53     32.62 o 
  -6   0  18        9.70       43.61     24.96 o 
  -4   0  18        8.84       12.25     12.20 o 
  -2   0  18      899.82      859.24     56.51 o 
   0   0  18      283.81      265.06     31.51 o 
   2   0  18      184.15      164.58     31.72 o 
   4   0  18      896.50      865.20     92.08 o 
 -10   1  18       84.46       79.05     14.72 o 
  -9   1  18       12.28       30.91     12.17 o 
  -8   1  18       89.51       64.94     13.01 o 
  -7   1  18      300.81      286.24     21.89 o 
  -6   1  18      591.79      567.63     26.38 o 
  -5   1  18        5.87       16.29      8.81 o 
  -4   1  18      311.63      330.55     28.07 o 
  -3   1  18      217.66      190.47     23.65 o 
  -2   1  18       19.09       12.29     10.79 o 
  -1   1  18       58.05       66.50     13.31 o 
   0   1  18      505.57      488.38     35.47 o 
   1   1  18        1.34       12.51      9.93 o 
   2   1  18      431.82      429.99     29.75 o 
   3   1  18        6.90       10.58     12.34 o 
   4   1  18       13.35       15.26     11.76 o 
   5   1  18        8.90        7.93     18.64 o 
  -9   2  18      128.04      117.91     23.16 o 
  -8   2  18      211.65      217.70     18.73 o 
  -7   2  18      138.11      126.43     20.15 o 
  -6   2  18       19.75       28.02     12.87 o 
  -5   2  18        1.17       15.46     10.33 o 
  -4   2  18      591.38      564.10     33.03 o 
  -3   2  18      328.78      291.34     24.81 o 
  -2   2  18      106.18      111.44     17.66 o 
  -1   2  18      424.88      430.85     30.51 o 
   0   2  18        0.84       12.54      7.93 o 
   1   2  18       12.98       14.90     10.33 o 
   2   2  18       21.54        1.66     13.85 o 
   3   2  18      129.29      106.79     24.78 o 
   4   2  18        6.42        9.54     19.81 o 
   5   2  18      151.39      116.37     30.87 o 
   6   2  18       38.03       21.10     18.10 o 
  -8   3  18        5.92       18.54     10.73 o 
  -7   3  18        8.27       12.90     11.72 o 
  -6   3  18      107.30       78.43     15.38 o 
  -5   3  18      610.90      573.07     41.70 o 
  -4   3  18      136.98      129.33     24.77 o 
  -3   3  18      576.05      607.60     39.40 o 
  -2   3  18       18.18       28.77     11.14 o 
  -1   3  18       35.76       21.03     12.05 o 
   0   3  18      272.06      236.99     34.68 o 
   1   3  18      592.64      628.47     42.54 o 
   2   3  18       87.54       83.75     15.98 o 
   3   3  18      155.00      148.81     33.16 o 
   4   3  18       41.57       22.85     29.35 o 
   5   3  18       36.80       51.17     29.80 o 
  -7   4  18      144.73      131.61     24.22 o 
  -6   4  18       22.29       20.54      9.33 o 
  -5   4  18       38.66       29.88     11.22 o 
  -4   4  18       37.43       26.86     10.69 o 
  -3   4  18      321.86      302.81     34.07 o 
  -2   4  18       30.71       32.97      9.62 o 
  -1   4  18      143.51      143.72     26.24 o 
   0   4  18        0.50        6.21     16.49 o 
   1   4  18        1.73        5.93     11.12 o 
   2   4  18       64.02       33.02     22.14 o 
   3   4  18      206.93      234.21     69.95 o 
   4   4  18      111.47      111.62     47.59 o 
  -5   5  18       90.53       96.61     24.36 o 
  -4   5  18      135.81      133.98     30.77 o 
  -3   5  18       32.85       26.74     14.95 o 
  -2   5  18       42.27       28.42     13.45 o 
  -1   5  18       98.57       81.84     19.18 o 
   0   5  18       28.85       23.24     12.95 o 
  -9   0  19       56.59       42.97     27.56 o 
  -7   0  19       60.30       44.61     21.59 o 
  -5   0  19      115.40      115.32     28.45 o 
  -3   0  19        1.36       18.26     16.93 o 
  -1   0  19       65.52       57.71     17.45 o 
   1   0  19     1131.35     1193.37     67.21 o 
   3   0  19        7.08       24.47     17.74 o 
  -8   1  19      363.44      374.67     60.84 o 
  -7   1  19       97.33       88.46     15.63 o 
  -6   1  19        2.15       15.05      9.36 o 
  -5   1  19      137.55       69.65     16.68 o 
  -4   1  19      441.66      471.86     35.50 o 
  -3   1  19      613.06      600.46     56.82 o 
  -2   1  19       64.93       53.30     11.44 o 
  -1   1  19      191.98      174.08     22.72 o 
   0   1  19      281.37      266.84     25.74 o 
   1   1  19       63.64       44.21     15.11 o 
   2   1  19      548.92      567.04     48.28 o 
   3   1  19      341.50      319.04     28.65 o 
   4   1  19       14.01        8.33     18.28 o 
   5   1  19      155.22      166.78     56.28 o 
  -8   2  19       22.36       17.35     13.93 o 
  -7   2  19      277.51      264.06     22.05 o 
  -6   2  19      148.78      132.89     20.72 o 
  -5   2  19      310.72      274.48     29.32 o 
  -4   2  19       84.98       71.29     15.99 o 
  -3   2  19       21.52       35.20     10.45 o 
  -2   2  19        6.29       22.39     12.85 o 
  -1   2  19      323.02      317.93     29.09 o 
   0   2  19      223.10      196.34     26.77 o 
   1   2  19        8.74       10.16      8.41 o 
   2   2  19      166.91      167.40     26.95 o 
   3   2  19      127.10      121.14     32.87 o 
   4   2  19        2.43        0.31     18.82 o 
  -7   3  19        1.76       18.86      8.74 o 
  -6   3  19        7.96       28.09     10.11 o 
  -5   3  19       37.13       34.11     10.70 o 
  -4   3  19       19.33       22.27      9.93 o 
  -3   3  19       68.90       51.07     13.08 o 
  -2   3  19      765.40      786.31     51.55 o 
  -1   3  19       50.45       20.05     16.26 o 
   0   3  19      484.39      460.46     42.86 o 
   1   3  19        2.39       13.85      9.65 o 
   2   3  19      102.98       89.38     20.11 o 
   3   3  19       96.03       82.27     38.04 o 
  -5   4  19       22.71       24.19      9.59 o 
  -4   4  19      158.55      120.38     26.83 o 
  -3   4  19       58.75       68.01     18.28 o 
  -2   4  19       71.34       50.18     15.10 o 
  -1   4  19        5.34        5.44     11.34 o 
   0   4  19      300.39      258.45     49.74 o 
   1   4  19      134.09      106.64     43.64 o 
  -6   0  20       50.27        8.01     12.02 o 
  -4   0  20       56.58       51.65     22.98 o 
  -2   0  20       12.35       18.19     15.96 o 
   0   0  20       98.56      102.92     24.92 o 
   2   0  20       29.26       40.69     26.62 o 
  -7   1  20       40.40       38.37     12.01 o 
  -6   1  20      350.19      299.03     50.67 o 
  -5   1  20      247.04      211.45     25.65 o 
  -4   1  20       53.58       40.22     11.76 o 
  -3   1  20       77.32       70.95     18.59 o 
  -2   1  20      171.95      143.84     23.13 o 
  -1   1  20       96.79       95.72     14.71 o 
   0   1  20      398.58      377.18     30.13 o 
   1   1  20       97.79       96.43     22.63 o 
   2   1  20       78.47       53.59     19.69 o 
   3   1  20       31.59       20.00     14.28 o 
  -6   2  20        3.48       16.90     10.05 o 
  -5   2  20       35.84       28.90     10.41 o 
  -4   2  20      346.44      310.22     27.20 o 
  -3   2  20      146.70      135.17     20.30 o 
  -2   2  20      435.67      421.29     47.96 o 
  -1   2  20       75.81       65.96     14.92 o 
   0   2  20       84.33       69.60     16.61 o 
   1   2  20        1.46        3.48     13.77 o 
   2   2  20      249.18      192.80     42.78 o 
  -5   3  20       14.12       28.18     10.96 o 
  -4   3  20        8.06       18.72     10.30 o 
  -3   3  20       27.46       13.99     11.71 o 
  -2   3  20       41.72       28.31      9.32 o 
  -1   3  20       34.18       21.71      8.50 o 
   0   3  20       63.07       40.10     18.37 o 
   1   3  20       62.85       35.87     19.38 o 
  -3   0  21        1.60       18.92     17.95 o 
  -1   0  21       17.73       21.62     23.46 o 
  -4   1  21        1.55       12.63      8.86 o 
  -3   1  21      281.14      223.05     41.37 o 
  -2   1  21      276.29      265.12     51.76 o 
  -1   1  21       22.25       24.23     10.36 o 
   0   1  21        1.10       11.17     10.54 o 
                                                 
